# Supplementary material for: The influence of negative mood on solitary drinking preference: An experiment with young adult solitary drinkers
Source: PLoS One. 2021 Feb 18;16(2):e0247202. doi: 10.1371/journal.pone.0247202 (PMC7891730; doi:10.1371/journal.pone.0247202)
Supplement: S3 File — (CSV) [file pone.0247202.s003.csv]

NAChange_Coeffs	Neuro_Coeffs	NeuroNA_Coeffs	Other_Coeffs	Drink_Coeffs
-0.021085747	0.041281181	0.022912379	-1.049074347	-0.174745265
0.26490158	0.017049029	0.018903972	-0.899481112	0.295259056
0.886073112	-0.014076367	-0.005058666	-1.091906647	0.177261533
-0.021466789	0.012302572	0.01591309	-0.949286449	0.25192705
0.423010969	0.023675047	-0.002443217	-0.871763984	0.17609801
0.029729903	0.028150718	-0.007022369	-1.208373783	0.137643387
0.157078775	0.012022121	-0.001526815	-0.750421936	-0.040720203
-0.636030361	0.004045925	0.006767038	-0.574379951	-0.03419951
-0.466223193	0.032039285	0.025358342	-0.736601475	0.413989295
-1.958538721	0.026294071	-0.024991427	-1.16633746	0.183691784
1.137763553	-0.0079027	-0.005749854	-1.033373314	0.216492145
-1.215297549	-0.0228846	0.012371452	-1.084914583	0.294774074
-1.547303947	0.063742625	-0.035821087	-0.938633456	-0.110186524
-0.002141374	0.031859907	0.018672927	-1.235956079	0.287208759
0.189977144	-0.033235735	-0.013771629	-1.11434506	-0.02767969
-1.227361743	-0.052692672	-0.005874477	-1.01294356	0.453642683
-0.223898083	0.019531601	-0.011045637	-1.227457733	0.176936132
-0.181633824	0.016645912	0.009414329	-0.995991432	-0.084222875
-1.373256103	-0.014651251	-0.000781291	-0.982135436	-0.257005884
-0.768109392	-0.005277241	0.011721558	-1.051611532	0.19945629
0.16289281	0.009328391	0.005045496	-1.047874829	0.01901737
0.401205611	0.030869048	0.003088813	-1.209503723	0.115118072
0.454689778	0.049547265	0.024674335	-1.207055312	0.196300919
-1.455670984	0.027443817	0.015686948	-0.89814041	0.027568443
-0.025820846	-0.024514133	0.00561214	-1.363763118	0.190257977
-0.129682645	0.04841602	0.020338074	-0.825948264	0.356317367
-0.507258533	0.019047725	-0.007651836	-0.861011481	0.130644138
-1.439217093	0.023529105	0.002944108	-1.299042404	0.177676436
-0.184672021	0.027584208	0.010466556	-1.25597258	0.413716347
-0.353072002	0.054581615	0.010072918	-1.261728264	0.465382623
-1.206703847	0.009262865	0.011477597	-0.900859412	-0.080828911
-0.66999071	0.033666425	0.009960243	-1.062501901	0.255235606
0.637899348	0.012249806	0.006569319	-1.460434076	0.360426497
0.129465788	-8.09E-06	0.018261117	-0.833961265	0.235836548
0.926286594	-0.028035297	-0.00333023	-0.900104237	0.324966043
0.089146134	-0.057669953	0.059694054	-0.874276731	0.206208384
-0.031760763	-0.02158321	0.021356805	-0.855063723	0.443185532
-0.07645873	0.027788671	0.002528436	-0.8407931	0.149804174
-0.161923763	0.016555835	0.025209083	-0.848298068	0.306698457
0.811913318	0.004905157	-0.003875581	-0.867081075	-0.005725641
-0.41223836	0.032356463	0.003349137	-1.340285212	-0.230459158
-0.25252286	0.0243446	0.027780237	-1.082469959	0.205572857
0.068062305	0.058093522	0.002261732	-1.154568888	0.07404385
0.518425831	0.026683366	0.023275975	-1.107121223	0.18410276
0.400088694	0.082247432	-0.044518439	-0.857248999	0.369118493
-1.910703556	0.029381512	-0.003845005	-1.204280983	0.782599591
0.168991263	0.006768646	0.017362955	-1.332099525	-0.134206034
0.290805531	0.014090452	0.008471642	-0.940205931	-0.038060611
1.001557732	-0.021266537	0.025829703	-0.620004394	-0.101223785
0.424882903	0.01713455	0.071803933	-1.251320627	0.17498339
1.733058605	-0.039190816	0.012243386	-0.980836272	-0.038995074
0.115431737	0.032244896	-0.015111712	-0.952901874	-0.457461798
-1.486338898	0.006840374	0.002099856	-1.051246777	-0.027394221
0.004802458	0.005652682	0.000710879	-1.147352674	0.100667535
-0.408579801	0.027719896	0.011073698	-0.960019325	0.394323505
-0.01892182	0.014818672	0.028180294	-0.775500896	0.409291381
-0.022578261	-0.026274047	0.02306497	-1.256778584	-0.23694341
-0.66641131	0.027578719	-0.008336132	-0.968795445	-0.043255717
0.02900455	0.019114044	-0.009784885	-1.596014765	0.217909591
0.068432756	-0.006636481	-0.015814555	-1.296815982	0.071475635
0.12325992	-0.037572126	-0.027252645	-1.286963708	0.336641061
0.303989359	0.004158489	0.004714328	-0.595602992	-0.165007843
-0.545203437	-0.030051866	0.028676156	-1.151504062	-0.016450971
-0.488632422	-0.001872073	-0.003325083	-0.965404532	0.468658854
-0.902564555	0.030663013	0.01455012	-1.051405573	0.517945354
0.304268588	0.007200378	0.015667786	-1.031994654	0.441063231
-0.727065868	-0.019932784	0.024451075	-0.800445888	0.142867091
1.974118403	-0.000388617	0.01246592	-1.173112473	0.205342005
0.647613127	0.003329717	0.022080613	-1.216750044	0.004054505
0.311684886	0.02854407	-0.017667224	-0.825538283	0.37342523
0.393871187	0.032885868	0.026559454	-0.93033865	0.48410866
-0.664229236	0.019719485	0.011030613	-0.979199285	0.352848675
-0.362639657	-0.009877274	0.016124443	-0.769921933	0.250085912
0.181047335	0.052159947	0.027277822	-1.191162483	0.429518083
-0.812078986	-0.000290658	-0.00625747	-0.690480025	0.432967378
-0.289952765	-0.009240592	0.005370961	-0.731974516	0.419634382
-0.903574076	0.04214952	0.006877996	-0.893671631	0.177821102
1.42387027	-0.025065968	0.003135829	-0.894291637	0.085791814
-2.106899253	0.021700188	0.011624374	-1.023050553	0.038196714
0.378176633	0.01906432	0.045310115	-0.818712361	0.206908422
-1.556646848	0.047813511	0.013391286	-1.221631458	0.187881565
-0.347993513	0.045955672	-0.001954771	-1.291110319	0.05632905
0.111860069	0.020271865	0.067808968	-0.920066793	0.513155563
0.072014364	0.017528014	-0.008023819	-0.684996663	0.209619583
0.53712412	0.051967587	0.006946469	-1.074486772	0.235898422
-0.101745451	0.01335226	0.012273662	-0.668290191	0.546896675
0.035669855	-0.02613475	0.002248906	-0.821189283	0.27905972
0.104278649	-0.009453045	0.008576089	-1.266969073	0.353427719
0.734779416	-0.011251515	-0.012031189	-0.700332329	-0.003862787
-0.433056346	0.004706711	0.014576477	-0.848349748	0.14652841
-1.163010017	-0.024904264	-0.001478045	-0.791262031	0.130749435
-1.66067449	0.00417609	0.034752977	-1.209770844	0.660208373
0.222799747	0.001253859	0.01937434	-0.843961116	0.077924282
1.160638715	-0.013514019	0.035400222	-0.800547167	-0.117379971
0.464418731	-0.026419375	-0.002189619	-0.968239302	0.101867343
-0.295488025	0.015919728	-0.014256852	-1.17683082	0.510299888
-0.645176814	0.019332771	-0.015182018	-0.366582403	-0.236156085
0.464448292	-0.045868456	-0.01024541	-1.373716969	0.031953076
-0.704743179	-0.031562034	0.003008212	-1.195570944	0.055099554
0.032931342	-0.028050778	0.001549483	-0.853926163	0.357386999
0.532140271	0.045973095	-0.005393828	-0.70543634	0.489329429
0.815287446	0.021323413	0.00023359	-1.192027563	0.052129421
0.707565997	0.027640839	-0.016766646	-0.885525244	0.04610719
0.530621917	0.004589469	-0.016163863	-0.600495878	0.048019682
-0.111326317	-0.009833841	-0.016515805	-1.463928381	0.17231504
-0.012760835	0.015665372	-0.008894652	-0.987123661	0.331875608
0.028666922	0.002453807	0.005026316	-0.617032898	0.200727385
-0.206752744	-0.061120309	-0.003232717	-0.886418513	0.076799394
-0.035578048	0.010633403	-0.002340652	-0.866699736	0.266910622
-0.075571355	0.029698769	0.017025165	-0.601551946	0.464389305
0.95185604	-0.004903772	-0.000388169	-0.710080503	0.291765783
0.147857852	0.003153151	0.029390789	-1.270539351	0.352749298
-0.834199453	-0.020748773	0.019185277	-1.122964415	0.191486306
1.105273472	0.045458118	-0.010455889	-0.905751163	-0.135693316
-1.529408609	0.090360138	-0.000167202	-1.20150553	0.051407895
0.544049559	-0.046195045	-0.015425791	-0.800917723	0.382979051
-0.915845104	0.018026261	-0.014795404	-0.766841006	-0.180284811
1.422819217	-0.053438324	-0.003206323	-0.880284782	0.177412997
-1.571465674	-0.032590584	-0.013065905	-0.934837062	0.20016513
0.063094291	0.014760219	-0.012352689	-0.45044626	0.004001272
-0.698777399	-0.021581318	0.005512108	-1.159822319	0.213303838
0.323900177	-0.001001029	0.014997759	-1.023340467	-0.015991902
0.690537091	-0.045446465	-0.004031322	-1.001608616	0.156360644
0.055956704	-0.015813114	0.021784439	-0.806310332	0.316196934
-0.066339792	0.047892324	0.001301519	-0.794895329	0.139561499
0.41800416	-0.000224783	0.043003543	-1.048167454	0.343825527
-0.177694645	-0.001055237	-0.018943313	-1.08259194	0.617304572
-0.083511663	0.01458864	-0.010722701	-0.97027652	-0.007002605
1.978770218	-0.009474779	0.067555507	-0.890307438	0.33099628
-0.335418391	0.014330628	0.006378286	-0.59680994	0.446645598
0.463661901	0.015889092	0.007082254	-1.005889112	0.29424279
-1.483329201	-0.102801936	0.003274177	-0.998432522	-0.048606395
0.133282973	0.007063648	-0.008202471	-1.17562625	-0.011655895
-1.199229867	0.034967394	-0.00751975	-0.888229842	-0.062849523
0.141248668	0.0583031	0.011963731	-0.696403368	0.435035051
0.283738607	0.032849608	0.008677774	-0.966785297	-0.027004809
0.55724706	0.00682031	-0.01393271	-0.732844587	0.42129195
-0.081229677	-0.021145637	0.008351289	-0.652605414	-0.157063466
0.403460339	0.001380823	-0.023865848	-1.284736875	-0.14511743
-0.08910718	0.027269513	0.060358049	-0.728969481	-0.284378542
-1.825882201	-0.009195689	0.0245918	-0.820267325	0.217481613
0.456142344	0.032776901	0.007656685	-0.869572944	0.101215857
-0.662232205	0.003998034	-0.00378192	-0.922207319	-0.180917532
0.282800699	-0.013287861	0.030493374	-0.867123718	0.198392144
-1.519470648	0.006899972	0.036074186	-0.742720603	0.176099398
0.532424939	-0.00610885	0.006084391	-0.594765982	-0.132200136
-0.821814858	0.017869403	-0.010205268	-0.640079507	-0.080582333
0.385587468	0.057501528	0.006625415	-0.568715096	0.152948628
-0.006537674	0.004450253	0.029878768	-1.22012579	0.569446083
-0.19598298	0.003876864	-0.000968662	-1.594163636	0.280390494
0.299075585	-0.020251523	-0.007395279	-0.562035737	0.053916036
0.209536314	-0.004806587	0.008862806	-0.911761431	0.189207374
2.127331377	-0.014197017	0.008400382	-1.115802805	0.219169625
0.166280619	0.046008111	0.019901535	-1.306423884	0.008289694
-0.735490473	0.018801814	0.001088976	-0.881042368	0.337411286
0.506626632	-0.0410395	-0.004651837	-0.908624744	0.446072517
0.308543282	0.085914446	0.00154065	-0.741234386	0.14888845
-1.99430845	-0.015275303	0.019493811	-1.052255396	0.13562651
-0.470143273	-0.009876777	-0.005411719	-0.933775166	0.19474758
-0.572052455	-0.010711327	-0.021853784	-0.976430234	0.196437646
-0.299992838	0.005894584	0.009510492	-1.08764422	0.474148954
0.309834606	0.049092918	-0.001947706	-1.410282306	0.236158335
0.097314779	0.040546957	0.003813831	-0.632935199	-0.225925462
-0.68384866	0.003621048	-0.005884093	-0.804967565	0.23264547
-1.169713697	0.019309726	-0.020871711	-1.098995498	-0.139666221
-0.109899003	-0.035842582	0.000755789	-1.145146815	-0.016057406
-0.076728972	-0.001838908	0.006404668	-1.257105447	-0.079243522
-0.290911277	-0.01551213	-0.002903057	-0.729130425	0.001675403
-0.040973707	-0.01606454	0.00232971	-0.878524691	0.183097135
-0.252205982	0.045422809	0.00086749	-1.071618759	0.060881966
0.289365811	0.067593441	-0.002268808	-0.946696099	0.239403819
0.880852687	0.01099213	-0.005445284	-0.809712974	0.0617331
-0.232654146	-0.035557696	0.002220066	-1.14592609	0.4425438
0.184861633	-0.013301101	-0.028646304	-1.011030174	0.497528691
-1.309861248	0.015928811	-0.011629334	-0.827199551	0.375125044
1.882389243	-0.014542619	-0.018337304	-1.102057224	0.04007801
-0.321471742	-0.005219991	0.020931808	-1.270166133	0.359636534
-0.722706764	-0.005619444	0.021061104	-0.937400647	0.320100651
-0.857964897	0.006730006	0.023315465	-1.345889421	0.251661117
0.604963548	0.092462516	0.005783057	-0.639214987	-0.119117215
1.120361639	0.042130353	0.02797629	-0.495536608	-0.000518605
-0.078805412	-0.036387226	-0.007825881	-0.967309992	0.220726667
-0.921616977	-0.002405831	0.026231685	-1.04642053	0.222081239
0.054523754	0.025316275	0.000175228	-0.579021682	0.266209808
1.136403689	0.015512799	0.027434639	-0.959776397	0.358968811
0.597702293	0.020389953	-0.006536322	-1.083971389	0.201545382
0.4998304	-0.006732195	0.029968995	-0.775851271	0.267422697
-2.780805327	0.022394856	0.010756139	-1.109186291	-0.049784477
-0.679673697	0.04345553	-0.015728478	-0.753628336	0.128043824
-0.344077089	0.000444107	0.071756807	-0.701449518	0.115190096
0.124727921	0.021988179	-0.022840427	-0.945088269	0.201914168
-0.22069355	0.061003978	0.001661908	-1.059507772	0.197986103
-0.142740633	-0.029657487	-0.002313938	-1.314679687	-0.126012279
-0.466646808	0.011399842	-0.007146696	-1.073299495	0.242782598
0.176367174	-0.003265083	-0.023722981	-1.004827827	0.056307653
0.206208619	0.009726064	0.002389419	-0.844495794	0.447415304
-0.121968705	0.047726803	0.010325111	-1.138147005	0.029876582
-1.868485436	0.02862495	0.018369668	-0.955597605	0.14067691
-0.665454949	0.001405227	0.013992626	-0.69431523	-0.077197359
-0.49544874	-0.021007266	0.02348933	-0.899064081	0.070141119
-2.366726955	0.020977499	0.012883368	-0.907862953	0.203938256
-0.035742232	0.028404041	-0.000440998	-1.069023196	0.113743924
0.193184612	0.015788522	-0.013711558	-0.59022538	0.248063142
-1.122057873	-0.015673816	0.012458024	-1.105646937	0.218816956
-0.611411076	-0.000321185	-0.025791475	-0.63085149	0.139992776
-1.820294297	0.054675561	0.035957591	-1.234611279	0.435119081
0.036998104	0.061620043	0.003861471	-0.835660982	0.317029403
0.405412389	0.023733722	-0.030207818	-1.172468482	0.121860667
-1.867909661	-0.013526688	0.024228459	-0.721460188	0.127174386
-0.497354635	-0.002650543	-0.006924073	-0.743897298	0.065575755
0.342510963	-0.04430933	0.002290324	-1.050922325	0.099622229
-0.972384748	-0.022630646	-0.013598639	-0.746479162	0.539716914
0.379633021	0.015102016	-0.009446582	-0.789933501	0.35566261
-1.263652856	-0.011337072	0.005833136	-0.907356865	0.126088246
-1.004221762	0.01079381	0.000990584	-1.026194128	0.529133539
0.778559126	0.056470319	0.020745335	-1.015850209	0.360016119
0.32512989	-0.01306261	-0.01769516	-1.174521893	0.028135275
-0.315128532	0.062116298	-0.013380817	-0.698916653	-0.045033058
-1.34466608	0.029387997	-0.023274525	-1.000073023	0.227454013
1.277913673	-0.013414668	0.007801813	-1.031757354	0.336262805
-0.724057272	0.045676896	0.027616024	-0.83907131	0.251311622
0.83600823	0.032376015	0.004149889	-0.891875235	0.193428137
0.287704798	0.01013011	-0.029805555	-0.831891172	0.35253812
2.302353178	0.008923272	0.016309694	-1.114695536	0.347721259
0.430199221	0.023914975	0.050740759	-0.860058999	0.604390593
0.227373402	0.03182521	-0.028145167	-1.185554191	0.425592549
-2.72795529	0.068448412	0.032325772	-1.035935087	-0.132642957
-0.775716052	-0.01072275	-0.008620958	-1.002136598	0.391003819
1.617877576	0.027445537	0.001986782	-0.616818849	0.386181917
-1.705063327	0.015916959	0.025139684	-1.052727163	0.143103635
-0.07089177	0.01703099	0.007063029	-0.902834545	0.102658997
-0.242189161	0.053450194	0.003378491	-0.793363195	0.043782772
-0.773810155	0.004571921	0.040710916	-0.872059495	-0.148362257
-0.231274399	0.018494371	0.009216181	-0.958947635	0.325905252
-1.811824391	0.015772264	-0.002423913	-1.178393005	0.214482961
1.072197899	0.033536916	0.010755669	-0.937340864	0.438664782
-2.243357192	-0.00080276	0.021359928	-0.644761729	0.169846917
-0.265031647	0.052455885	0.033139813	-0.88922014	-0.07623002
-0.854564554	0.075763904	0.000873193	-1.08892819	0.019517231
0.124687195	0.010468818	-0.005265081	-0.939282136	-0.016336167
-0.738568883	0.005881926	-0.010966236	-1.093265896	-0.034131168
-1.139669091	0.041761896	-0.001429713	-0.775083635	0.015564037
0.107027476	0.012962777	-0.011092165	-1.310063723	-0.068997646
-0.11343872	-0.051124119	-0.006638287	-0.96218384	0.411560289
0.096500135	0.026117693	0.004793505	-1.134822041	0.19829516
0.278147559	0.03260645	-0.012728684	-1.009239147	0.259987542
0.078716845	0.039762556	0.015874427	-1.224085072	0.248140868
0.837855857	-0.016589739	0.002974828	-1.123298773	0.376991868
0.631727335	0.015477671	-0.007191863	-1.036041519	-0.063911648
-1.639275394	-0.012556652	-0.022299301	-0.627432541	0.235633063
0.357235838	0.034811355	-0.002616879	-0.808356896	0.235835501
-0.581762549	0.084845244	-0.018929134	-0.900090855	0.351121908
0.606755326	0.00147252	-0.005890949	-0.769601155	-0.036838731
0.116265494	0.008094889	0.057784277	-0.658780569	0.60303335
0.322909399	-0.009876928	-0.00060664	-1.05073452	0.24505216
-0.254439839	0.034901127	0.002050381	-1.11600396	-0.052079867
-0.505594576	-0.023985218	0.000274887	-0.780892258	0.204597798
0.35661934	-0.017288907	0.023258469	-0.782897791	0.310612956
0.315010377	0.023747806	-0.010476903	-1.255870677	0.085468659
-0.262170416	-0.003181503	0.018872787	-0.985399322	0.504592429
-0.253623248	0.033293245	-0.003092535	-0.592401241	0.330377548
-0.134135123	0.041711311	0.01662248	-0.840281354	0.55129613
-1.484750014	0.018728809	-0.0235283	-1.333319608	0.108177288
-0.526060286	0.030119609	-0.04512782	-0.978532505	0.17839202
3.302964202	-0.005344123	0.032386621	-1.014179203	0.021968702
-0.407752489	-0.023068198	0.032095165	-0.878827612	-0.043189828
0.033707307	0.011722973	0.014725175	-0.808063215	0.669433713
0.25114294	-0.051601124	0.004301699	-1.013614946	-0.085040447
0.311485859	0.088386755	0.019171429	-0.801693903	0.107657125
0.246288288	0.050730157	-0.007446185	-1.627985244	-0.100068181
2.297026552	-0.010260731	0.015421239	-0.794032576	-0.048913799
2.577729944	0.009436335	0.013465914	-1.551673429	0.257871887
-0.485080465	0.040327699	-0.000230273	-0.476567688	0.406325201
-0.052488433	0.013144144	0.025166962	-0.881954192	0.015930192
-0.144285632	0.046648123	0.001659203	-0.951279287	0.182694739
-0.337553553	0.005125162	-0.0033054	-1.010509859	0.356630235
-0.931821474	0.033976502	0.022516693	-0.852000913	0.310471003
-1.515223765	0.025320307	0.034479875	-0.740806218	0.27066543
-0.077338546	-0.016210896	-0.012220033	-1.371109849	0.251571831
-0.201142597	0.018449722	0.025997574	-0.794087248	0.065735708
0.477406274	-0.001733232	-0.005113666	-0.750101027	0.435155749
0.490250106	-0.0064809	0.014436309	-0.917798622	0.142251188
-0.420003088	0.03667767	0.006995008	-0.697064909	0.537177385
0.59207718	0.036451285	-0.004332759	-1.053549506	0.344720818
-0.771458733	0.046531997	-0.018896247	-1.062422322	0.550839011
0.050164582	0.014099439	0.02117572	-0.928772566	0.165819627
-1.124657229	-0.003221944	0.036357127	-0.924375502	0.427293064
-0.036477301	-0.010388305	0.015093601	-0.91327106	0.236251132
-1.24456299	-0.065408089	-0.001078023	-0.89297718	0.185287654
-0.06706878	-0.044018939	-0.004340293	-1.109079762	0.068780482
-0.314122801	0.031937416	0.058020392	-0.920295153	0.147676776
-0.838305048	0.01015946	-0.014875263	-1.277789828	0.244968345
-0.697435109	-0.008376222	-0.001202189	-0.776440749	0.106571267
-0.342620708	-0.005142528	-0.007029849	-0.845050056	-0.036057982
-0.596901699	-0.007839654	0.01453708	-0.778856383	0.066240849
-0.361704156	-0.010535619	0.012773426	-1.051748278	0.308534972
-0.132625172	-0.011518641	0.030334451	-1.129215369	0.100364211
1.069496116	0.036963966	0.041162401	-1.250235565	0.473548809
0.209293811	0.000427584	0.004195376	-1.226838421	0.197374866
0.835559366	0.0058181	0.012344816	-0.612157666	0.328079565
0.543520615	0.015987838	0.011492501	-1.187524814	0.568006791
1.120468612	0.016227773	0.001530993	-1.222384231	0.072999129
0.852055654	-0.042682536	-0.003532611	-0.576950606	0.072997753
-0.753566185	0.028665376	0.000632369	-1.107477111	0.9753451
-0.045911432	0.033787814	0.017703876	-0.710361713	0.152045467
1.168257459	0.012472778	0.002235647	-0.719565636	0.361451384
0.093802818	-0.005695248	-0.000225133	-0.837708003	0.433173662
-0.259996655	0.003243146	-0.006564431	-1.096396251	0.162707387
-0.168290514	0.021101556	0.018293286	-0.95142628	0.203575594
-1.498986299	-0.001074471	-0.003066543	-0.777261529	0.035709165
0.030924208	-0.013240059	-0.005988502	-0.860696711	0.380710203
1.128635969	-0.004931467	-0.01851165	-1.094805583	0.112597124
-0.136872874	-0.008815868	-0.013343286	-0.921976694	-0.086946231
-2.070379704	0.015643358	-0.003320274	-1.001103105	-0.000229873
-1.108174901	-0.025224491	0.012363953	-0.883964907	0.471979965
1.132672255	-0.025592355	0.017737867	-0.994600347	0.0192427
-0.016657981	0.080853972	0.027808808	-0.943578249	0.114697411
-0.243975947	0.008489646	0.013482326	-0.888092751	0.033351432
0.080331888	-0.041119701	0.012587648	-1.502930018	0.228127284
0.701071516	0.101144667	-0.000110605	-0.669818977	0.078552082
-0.741901047	-0.03089359	-0.008192759	-1.143897744	0.219465998
-1.170667074	0.02190409	0.012095706	-0.720139909	0.47870657
-0.570304708	-0.03601553	-0.001112759	-1.053745493	0.065696077
-0.38216223	-0.00605724	0.008947107	-1.419296139	0.135999829
-0.206478766	-0.002434482	-0.007122893	-0.918706326	0.460798076
-0.467872992	-0.04694995	0.043893158	-0.760162496	0.554582924
0.406414361	0.012675764	-0.002059505	-0.873482786	0.286702322
0.449966392	-0.052090929	0.036350468	-0.698981534	0.107581863
-0.339226113	-0.013569907	-0.011127364	-0.996041459	-0.170307889
-1.857862922	0.019155185	0.008277373	-1.066756614	0.329316187
-0.898359217	-0.033913686	-0.013629357	-0.957620283	0.023690212
1.381352846	-0.051803633	0.0056636	-0.639989183	-0.00915131
-0.005181891	0.017480307	0.008931254	-0.828920339	0.53605938
-0.089094421	-0.000605241	0.007956671	-0.711127104	0.263976877
-0.032907711	0.010446832	-0.00219111	-0.853889514	0.283450409
-0.685014064	0.031969399	-0.017903588	-1.29701668	0.320732713
-1.066780681	0.032112197	0.008817638	-0.751721371	0.271325854
-0.311411268	-0.04501868	0.017526103	-0.7905229	0.102844534
-0.347728422	0.03125929	0.01693161	-1.051290982	-0.050883586
0.284196611	0.02992358	-0.0526784	-0.85485707	0.248808871
-0.680429317	-0.000568233	0.008225595	-1.072934361	0.269266578
-0.454575691	-0.028140529	-0.011373272	-0.683789048	-0.078971928
-0.067344851	0.041549966	0.006880383	-1.077505622	0.100640444
0.535864413	-0.033532959	0.01474644	-1.092098018	0.272213846
-0.110847162	0.0232286	0.044802564	-0.909346392	0.457145796
0.603950633	-0.028016594	0.056547301	-0.667177924	0.265023626
0.009279306	0.018051608	0.049582373	-0.779815242	0.194436729
-0.60619696	-0.067216683	0.008392648	-0.861375685	0.472746879
-0.209740349	-0.004875894	-0.034584676	-0.812409964	0.132515529
1.075361882	-0.050796562	0.002251253	-1.12622307	0.472773997
-0.591312105	-0.022047645	-0.007681284	-1.236437259	0.048805059
0.003402107	0.037711109	0.016001658	-0.946901709	-0.147862526
0.021306238	-0.018679537	0.019020102	-0.888083975	-0.189974175
-0.837846729	0.091910547	0.030180012	-0.833260196	0.136588189
-0.208764804	0.024803914	-0.00438195	-1.055142256	0.393060234
0.283630867	-0.003737656	0.037046449	-0.848425058	-0.246790505
-1.756080709	-0.030641194	0.019777941	-0.966473453	0.363119344
0.279331532	0.024385749	0.019772831	-1.037476352	0.259743928
0.518617173	-0.037709116	-0.003861651	-0.744401047	0.840171546
0.075193908	0.037232826	-0.003899789	-1.187170009	0.013333195
0.155919886	0.028090448	0.010694477	-1.07304744	0.099704109
-0.426880952	-0.02773449	-0.018131103	-0.806819124	0.548224861
-0.078929629	0.028066041	0.00796753	-1.123689142	0.253581579
-0.278993954	0.0128032	0.000535952	-0.896140408	0.150941858
0.239889228	-0.00789311	0.018874501	-0.773199111	0.031806373
0.957436754	0.0219185	-0.010623909	-1.364372597	-0.015849785
0.224582429	-0.004784367	0.004101161	-1.110807282	0.221595168
-0.860359524	-0.014108194	0.00433574	-0.730991366	0.060270698
-0.438930271	0.019467771	0.004759565	-1.000384701	0.315729758
-0.259344811	0.001615118	0.009238956	-1.036540362	0.244453034
0.004122159	0.044702908	-0.001985994	-0.827380997	0.233248285
-0.826627528	0.002962657	0.016027277	-0.460032224	-0.093824556
-0.107905245	0.005181732	0.002417512	-1.152807584	-0.137421704
-0.776078885	0.011452636	-0.003040399	-0.902619411	0.372625339
-0.525025335	0.004491796	-0.002619594	-0.857549699	-0.123668713
-0.292908136	0.028111108	-0.003875241	-0.997917817	0.679517627
-0.249508678	-0.039068986	0.012336727	-1.302240455	0.101463525
0.182397935	0.012635139	0.005628233	-0.83211819	0.075284015
-0.350467409	0.025731531	-0.004718082	-0.833929687	0.314799453
-2.846241095	0.029229908	-0.018825306	-1.040726375	0.197724695
0.025921606	-0.015615325	0.016133741	-1.00842961	0.378762775
-1.181608079	0.016420462	-0.008623354	-1.244423544	-0.101633731
-0.069258389	-0.024726181	-0.011503787	-0.930988681	0.009956735
-2.80566393	-0.00806389	-0.013189591	-1.119373816	0.083678122
-0.44872997	-0.004050614	-0.022930217	-1.035544125	0.056021337
0.490334443	0.005760988	-0.009878421	-0.741316566	0.302546187
0.465860943	0.020879143	-0.022300741	-1.222950111	0.059804959
0.020980976	0.024522756	0.028980878	-1.010438442	0.034742881
0.383056248	-0.04849207	0.074621562	-1.205604391	0.456127384
0.224251366	-0.035307082	-0.009564166	-0.872592234	0.572405427
0.250221081	0.049678043	0.004795151	-0.860240804	0.00732883
0.089045893	0.003322213	0.007991454	-1.206071529	0.525167264
0.456505289	0.067229509	-0.014749276	-0.959722744	0.205597089
-0.353596388	0.012878697	-0.018790789	-0.995162652	0.051840402
0.302305565	0.01724957	-0.014639104	-0.732763651	0.023898832
-0.330577738	-0.014161411	0.050389871	-0.639623784	0.194045829
-0.08607469	-0.042188315	0.039780165	-0.943771374	-0.086880075
0.231735573	-0.013625737	0.028698254	-0.878380631	0.16439056
0.885120485	0.034096456	-0.003983063	-1.068018165	0.121248024
0.436804777	0.012872987	0.000783778	-0.773029862	0.324169462
1.525345908	0.010294462	0.007755609	-0.897829957	0.054750823
0.330461	-0.00635592	-0.025217481	-1.241837527	0.274152208
-0.082538258	0.020369911	0.009968469	-0.802803108	-0.145813793
0.924281605	0.039677166	0.010907772	-0.581962745	0.251828719
-0.477071477	-0.005114825	0.016455196	-0.801385419	0.36102416
-0.267251085	-0.014531579	0.003499134	-0.774117528	0.343545749
-1.930460793	-0.023851073	0.015905079	-1.052836525	0.378068196
-0.768132374	0.006185101	-0.007443742	-1.112758682	0.395097877
0.212528658	0.045145573	0.008232633	-0.865196102	0.13013539
-0.097314796	0.007782993	0.020338326	-1.201658616	0.425298009
-2.105915606	-0.028977498	0.020241841	-0.650921143	0.305997261
0.084578694	-0.006045418	-0.003114999	-0.944082539	0.245218909
0.16950634	-0.02655687	0.017586784	-0.523604196	0.324798905
-0.484692874	-0.025420016	-0.037914273	-0.755897012	0.008034827
0.549880967	-3.89E-05	-0.01823452	-1.072630813	-0.206824605
-0.84880383	-0.048486248	-0.000539807	-0.416518711	0.333047809
-0.011905488	0.088215073	0.011511454	-0.656379229	0.545576061
0.124969891	0.006159917	0.024685986	-1.115366494	0.145318596
0.108196435	-0.016809658	0.001594828	-0.848021052	0.118979644
0.469327446	-0.033048676	0.022621653	-0.896262528	0.199930152
-0.739821757	0.075792115	-0.002914716	-0.997735445	0.186982664
0.4065954	0.002084895	-0.041881252	-1.23623347	0.402569974
-0.251423353	-0.013318012	0.00620934	-1.004990026	0.004004408
0.262809826	-0.019088784	-0.002612031	-0.849505139	-0.124466355
0.257442763	-0.024417367	-0.009390681	-0.996477714	0.346376815
0.417535582	0.004196767	-0.007956571	-0.961003921	0.373542202
-0.554686392	-0.020106331	0.042928924	-1.013625672	0.231386324
0.900391628	0.007778842	0.03531576	-0.892430489	0.082505621
-1.99012961	-0.03025075	0.024552573	-1.096461424	0.336511399
-0.626234297	0.02744015	0.007164485	-1.486492682	-0.19997314
-0.414294597	0.036569906	-0.012908306	-1.083254764	0.219605467
-0.870051029	0.02269882	-0.002168028	-1.202037687	0.270926748
0.794964177	0.023188939	0.00020004	-1.16262075	0.318657608
0.247454981	0.039339452	0.02486024	-1.235937138	0.175471347
0.929929205	0.015436071	0.027927288	-0.696998215	-0.068430058
-0.097315108	0.044737912	0.009734519	-0.857202382	0.08684995
-0.306226011	0.050398152	0.03745593	-0.920596272	0.801493256
-0.507425503	-0.005595285	0.03592734	-1.316877831	0.199736219
-0.469458161	0.015140569	0.00757625	-1.253258097	0.148899321
-0.871794334	0.006834722	0.008340357	-0.735402321	0.259372186
0.459048641	-0.007302714	0.005495634	-1.236305303	0.342117733
-0.416207515	-0.010274735	0.010524155	-0.879442789	0.2200208
-0.322793352	0.025307987	0.038086381	-0.822170736	0.332004944
-0.298026065	0.067587959	0.021807118	-0.961816545	0.329640882
-0.414938607	-0.01104647	0.012124474	-0.881820673	0.15531617
-1.040112622	0.005137028	0.00058556	-0.870842463	-0.073267873
-0.066547306	0.017564987	0.002022821	-1.435405527	0.531745967
-0.715919584	0.019938242	-0.001613362	-0.696493629	0.345710086
0.353510756	0.032493895	-0.012256112	-1.010059299	0.160634795
-0.219156616	-0.000257582	0.017559578	-0.99813677	0.348778726
-1.767519015	0.016175303	-0.005565341	-0.809121746	0.276400855
-0.460725552	0.052765316	-0.004710362	-0.867505657	0.073585572
0.258002329	0.023824824	0.004210347	-0.961543244	0.142308618
-0.096372012	-0.045301987	0.004655881	-0.995274578	0.240482746
-1.815342879	0.020959312	-0.021947035	-0.950898692	0.219190217
0.512953385	-0.032910812	0.021143826	-0.877119417	0.428973459
-0.145518785	-0.018752458	0.023460648	-1.075372392	0.547009424
0.479863231	-0.032472624	0.001501857	-1.07651137	-0.004985256
0.391838142	0.019942207	0.018048252	-1.062522568	0.32808604
-1.907105986	0.032777979	0.008822854	-1.149558183	0.323865425
0.227773536	-0.021781286	0.01848303	-1.253570747	0.260879944
0.751851614	-0.033352869	0.01836392	-1.164212458	0.248021055
0.337135389	-0.004627821	0.008315096	-0.713435323	-0.136282332
-0.338631191	0.025440125	0.035171379	-0.832980753	0.391160599
-0.265279857	-0.019576215	0.03895239	-0.815381147	0.229262908
-0.091187931	0.009738273	0.008874068	-1.285464816	0.51878773
0.080383031	0.012021318	-0.033457675	-0.796325373	0.428930646
0.44594587	0.047955281	0.010121004	-0.818397109	0.041389259
-0.392897953	0.037538496	0.035613425	-1.00469237	-0.052893923
-0.503098483	0.025916114	-0.005461409	-1.098877508	0.293475278
0.000217673	0.021036293	0.00437514	-0.73123462	0.37987866
0.332936026	0.005068003	0.000531096	-0.894590146	0.163941895
-0.418561044	-0.018371654	0.005935077	-1.209238026	0.055350366
-1.93311368	0.033882957	0.021669746	-1.122927809	0.05277123
-0.021139186	0.006433651	-0.000549049	-0.626726095	0.534512549
0.781495724	-0.025804004	-0.011642376	-0.960415453	-0.000289252
0.342718179	-0.005815044	0.003040902	-0.762946123	-0.097738851
0.444865759	-0.001323813	-0.002610624	-0.883023328	0.046362792
-0.921120503	-0.027236578	0.008349097	-1.033050815	0.13036251
-0.183483702	-0.00166237	0.00932353	-1.048942613	0.288042722
-1.706662401	0.003033623	-0.015220603	-1.077841175	0.231936862
-0.607471946	-0.008871417	-0.033284258	-1.218029415	0.335817788
0.438695786	0.033834017	0.020300979	-0.687857207	0.205206552
0.157165041	-0.002690191	0.02322218	-0.915208968	-0.095933655
0.448190945	0.018425002	0.012378494	-1.076474094	0.293640452
0.022197584	0.048291978	-0.004288807	-0.616836516	0.452885805
-1.516206896	0.006359421	-0.016415787	-1.380472488	0.086872708
0.087433438	0.030007007	0.007796788	-0.895768594	0.148476676
-0.361443757	0.032317895	-0.009225062	-0.528405775	0.268085207
0.517834491	0.005505103	-0.008665071	-0.798217732	0.023847069
-0.66063882	-0.010580788	-0.009871923	-0.751874571	0.211349387
-1.389568038	0.048475997	0.011666803	-0.828972639	0.276734597
0.248089927	-0.013439278	0.001928158	-0.91065128	0.471645758
0.796214725	0.020497128	-0.011224989	-0.547145036	0.479615309
-0.528167861	-0.000416058	0.017575247	-0.78989055	0.358580539
-0.084631906	0.014252052	0.024966435	-0.705104841	0.140988243
-0.376790712	-0.005126002	0.016859684	-0.738176238	0.088955984
-0.878880135	0.01711272	0.015271481	-1.006250679	0.4018169
-0.030092612	-0.002842659	0.024532823	-0.787719386	0.035386275
0.888997673	0.035794481	0.030045753	-0.882381812	0.357988382
-0.080988002	0.012821097	0.008261309	-0.856665986	0.486130501
1.020738621	0.043223732	0.006654128	-1.030676778	0.130518363
-0.537104944	0.006920559	-0.018077824	-0.870513716	0.083348675
0.268230091	-0.002617938	0.029326287	-0.685056092	0.013688494
0.280495267	-0.02345658	-0.009305159	-0.637870085	0.213092828
0.203093622	-0.014201402	0.03521566	-1.123075373	-0.017412427
0.35865263	0.000874418	0.006575927	-1.180121645	-0.13188239
-0.170069758	0.030627467	0.015352786	-0.990454785	0.110391961
-0.18954511	0.029125433	0.029185242	-1.089033359	0.243283372
-1.249500534	-0.016848939	0.063023848	-0.819982016	0.228464661
-1.065950416	0.035990302	-0.006673599	-0.72308506	0.346644256
-0.843727533	-0.004327467	0.02188925	-0.425371349	0.065293129
-0.890184169	0.037839623	-0.022438405	-1.178977889	-0.061134086
-0.068116089	-0.057838481	0.004043764	-0.970519672	-0.101639561
0.443763122	0.001614057	0.034568741	-1.041377044	-0.257498241
0.248595551	0.006320108	-0.023174051	-0.789009203	0.354344895
-0.127533067	0.009211845	-0.013029595	-0.544229114	0.378074303
-0.739455944	0.001644692	0.016730857	-0.795856045	0.228054082
-0.341402078	-0.014645069	-0.009230893	-0.730746542	0.332555458
-1.106019215	0.033334078	0.017992112	-0.653474707	0.008963265
-0.684972708	-0.006714637	-0.000221043	-0.99762319	0.254755195
1.034742759	0.01258222	0.075346657	-0.995013753	-0.016977314
-0.170488949	0.011711058	0.00227066	-1.283692718	0.057677223
-0.804380603	-0.004004755	0.017718265	-1.335764972	0.156592732
0.035509373	-0.021980213	0.014198917	-1.813434478	0.381699602
0.782082209	0.033061033	-0.001649314	-0.856995889	0.236096942
0.101045625	0.01073928	0.0071535	-0.779967764	0.154276921
0.466605876	0.04430066	0.000599047	-1.168997964	0.014831903
-0.291089087	0.036764886	-0.005956784	-0.970417909	-0.053103007
-3.316478452	-0.00506732	0.00189715	-1.127707985	0.377282729
-0.069046545	-0.051682155	0.001827351	-0.800752285	0.014503968
0.292881066	0.001661939	-0.008512839	-0.852299461	0.210476985
0.274401209	0.075070761	0.01277848	-0.801572453	0.457350145
-0.635705	-0.00977161	-0.003885102	-0.684785052	0.268831327
-1.089251243	-0.001262104	-0.007510776	-0.687761849	0.107584635
0.704922558	0.010550233	0.01379934	-1.212317786	0.289703572
-0.052076513	0.016544999	0.027243435	-0.773370164	0.195243337
-0.582613422	0.01824582	0.011250302	-0.730707277	0.07319891
0.202304015	-0.026150526	-0.024284338	-1.196818496	0.161080871
-0.468124187	0.055374897	0.037582712	-1.162317297	-0.154793908
-0.954452493	-0.003835352	-0.005046498	-1.109162675	0.111502774
2.166736736	0.009923939	-0.005061314	-1.048937726	0.373115776
-1.078990385	-0.001464927	0.004810962	-1.527668178	-0.099760037
2.401786415	0.024979851	-0.039225595	-0.857899955	0.56951506
1.015618484	0.089390801	-0.038661277	-1.217088358	0.074605723
0.388329761	-0.055046737	0.009848078	-0.672040565	0.421700991
0.452079956	0.022997625	-0.029702777	-1.128173988	-0.190164683
0.537940221	-0.018581956	0.044374618	-1.38104627	0.175710129
-1.672612221	-0.015477998	-0.052091795	-1.153839072	-0.201186526
-0.59024715	0.011564926	-0.027148256	-0.970999237	-0.043647605
-0.055774329	0.014900437	0.005526513	-1.015121453	0.051522834
-0.878559501	-0.029977664	0.014491736	-0.788325329	-0.03117361
0.67196691	0.005122658	0.029032271	-0.848211232	-0.066885897
0.264421641	0.038780842	-0.000577565	-0.939857649	0.171382387
-1.779822046	0.015003836	0.002088914	-1.561034054	0.279798617
0.764516127	0.030688997	-0.009931483	-1.133722858	0.030189672
0.108447472	-0.069604491	-0.013693543	-0.881854515	0.064663139
-0.262132424	-0.008513669	-0.005484547	-0.716289376	0.071997343
-1.030794811	0.048819101	0.007085305	-0.875383406	0.291175362
-0.54978275	0.015611571	-0.017605863	-1.008124073	0.288557248
0.041954673	0.019266459	-0.027951391	-0.91769793	0.11532312
-2.020529189	-0.040974824	0.010456698	-0.624034297	0.086929644
0.807680096	0.026750747	-0.017332355	-1.03817293	0.251201039
0.485493656	-0.002148003	0.022242778	-0.837373953	-0.118536228
-2.159495869	0.02642768	-0.018034378	-0.810569943	0.276146143
0.576682035	0.001026687	0.005185349	-0.76174347	0.097601278
-0.502861034	-0.033342582	0.022905931	-1.121752683	-0.086410488
0.506587374	0.007180291	0.02754104	-1.032347546	0.006100245
0.673251927	0.001863231	0.043423987	-0.76751564	0.519703541
0.273692884	-0.002307913	-0.012675625	-0.807483806	0.158378522
-0.274864224	-0.017989801	-0.024964563	-0.720448757	0.248935013
0.29052551	0.016115368	0.007756371	-0.746476244	0.340070707
-1.063001204	0.019552291	0.006321066	-0.866809466	0.93232433
-0.01383553	-0.01542146	-0.020000755	-0.89951081	0.154789881
0.044685271	0.06410973	-0.01153539	-0.903447643	0.801601893
-2.422022429	-0.030679579	-0.019213996	-0.699812264	0.126349016
-0.578820891	0.029743999	0.001351222	-1.018035947	0.521119714
1.274322514	0.02298332	0.05051229	-0.996795219	-0.111327495
-0.537562731	-0.025595405	-0.001971596	-1.087139716	0.49131118
-0.092828313	-0.013546746	0.001572138	-1.266325978	0.39317394
-0.186530963	0.069614342	-0.002230305	-0.716277658	0.271614393
-0.457811609	-0.021054529	0.007132933	-1.405453413	-0.026918735
-1.314897386	-0.02847265	0.00973228	-0.884558536	0.344214983
-0.502892299	0.012634843	-0.002804448	-1.143594123	0.47142401
0.565074891	-0.028426495	0.041695642	-0.712070434	-0.165513548
0.251426578	0.047099264	0.009701776	-0.873338759	0.320220523
-0.025041081	0.046365543	0.033255676	-0.945434854	0.075706181
0.312463119	0.042236159	-0.010645631	-0.933482868	-0.062863602
1.547045667	-0.02810659	-0.019452176	-1.03838314	0.239833628
-0.166867742	0.011751853	-0.009165075	-1.024262792	0.134988869
0.148764845	-0.010940997	0.019555531	-1.356294907	-0.08297777
-0.16002337	0.007069848	0.008000646	-0.764312796	0.196349481
-0.497407456	0.045977961	0.005706091	-1.064423238	0.090346713
0.529004094	0.032173842	-0.000217672	-0.7752832	0.132130818
0.826010193	0.058749921	0.014439377	-1.149610958	0.138769883
0.454147512	-0.022645375	0.026062972	-0.841322482	0.046114701
0.937151287	-0.01656135	-0.016959311	-1.080679267	0.240475637
0.037572069	-0.042003214	0.000556397	-0.79079069	0.031095715
-0.272258887	0.008786656	0.010758874	-1.111064963	0.32532375
0.041322188	-0.007052689	0.020189503	-0.997040361	0.415660583
0.227630352	0.037055948	0.008305246	-1.001307321	0.097999304
0.24733773	0.04406589	-0.002721683	-1.342159344	0.182694117
0.351740061	-0.00408495	-0.006372878	-1.02751819	0.043181294
-0.493287544	-0.000442563	0.006425875	-0.674672616	0.258403932
0.856165553	0.041866635	-0.005088527	-0.8496005	0.206946977
-0.370267588	-0.000246503	-0.001446661	-1.398813893	0.412254973
-1.442573556	0.031825629	0.02724013	-0.817411732	0.362227373
0.385611248	-0.00317742	-0.005425002	-1.314496361	0.209857986
0.417717732	-0.005842155	0.010676579	-0.803678889	0.413322224
-0.180374262	0.002191218	0.014001652	-1.143930848	0.081714556
0.759278182	0.018355935	0.005388564	-0.986732732	-0.011696556
-0.159083098	0.013432294	-0.005249062	-0.888803281	-0.0832435
-0.599943456	0.02002888	0.000801436	-1.137988472	0.371380098
-0.576165652	-0.027740409	0.02257227	-0.622972833	-0.024300241
-0.954403136	0.045824062	0.023241117	-0.338956782	0.205206799
-0.88520104	0.044049645	-0.038111786	-0.75754777	0.087325979
0.029298097	0.006072857	-0.02907335	-1.016903809	0.570306609
-0.241026001	0.018462158	0.002800593	-0.688328813	0.163436145
0.372721378	0.041968386	0.015206667	-0.585312531	0.101324531
-0.005079443	-0.000391026	0.059451499	-1.299635785	0.283108483
0.327508521	-0.016724401	-0.019034962	-0.864951533	0.308661081
0.556482308	-0.035110662	0.007332336	-0.616866029	-0.149665431
-0.253627473	0.036141254	-0.007860398	-0.803591416	-0.025610764
-0.263982141	0.061647492	0.007043617	-1.145789129	0.294741774
-0.146360763	-0.012083051	0.02257602	-0.960560795	0.012596364
-0.23979167	-0.016834326	0.000826916	-0.596278386	0.103835024
0.111611307	-0.00376586	0.017199021	-1.0501439	-0.098852677
-0.426830417	0.029634311	0.016428474	-1.034201894	0.512818986
-0.31938697	-0.029323411	0.022015705	-1.158542053	0.089145131
0.105918913	0.000428585	-0.001726431	-0.718222064	0.189016973
1.204214576	-0.019734808	-0.006573819	-1.40893438	-0.160365499
0.527336006	0.020915963	-0.015347553	-0.780325383	0.002408797
-0.22945978	0.024201275	2.37E-05	-1.139271457	0.308015956
-0.535946092	0.026567692	0.028319313	-0.947174942	0.105522949
-0.279713122	-0.020387679	-0.002171157	-0.808799111	0.313844872
-0.14811795	0.02932137	0.006075575	-0.721496761	0.122143417
0.304118122	0.024517007	0.028106671	-1.0965608	0.390743091
-0.230416162	-0.030422789	-0.018916616	-0.894493912	-0.049419577
-0.209260856	0.001167618	-0.004538802	-1.201433447	0.172586624
-2.005643416	0.009711824	0.028687576	-1.051538735	0.225523946
-0.278126881	0.027014804	0.011602017	-1.026473542	0.426591806
-0.519167301	0.03020381	0.018222266	-1.035413698	0.209638058
-0.044406693	0.036808395	-0.004077333	-1.133804643	0.161625033
-1.341705199	-0.012119073	-0.000542269	-1.146682458	0.265490293
-1.197810413	-0.020538135	-0.028832658	-0.700552719	0.40628843
0.273392855	0.008128153	-0.015358218	-0.781546117	0.054660261
-1.191922546	0.01471325	-0.001816093	-0.531780714	0.086694844
0.267378754	0.022916511	0.017093339	-1.132626258	0.222509735
-0.289410843	0.004553035	0.042010928	-1.098659781	0.195987016
0.017899436	-0.018584523	-0.00524811	-0.841784539	0.214095208
0.297213304	0.070737261	-0.010581973	-0.968134308	0.168777827
1.002908524	-0.001878048	-0.009009175	-0.723748147	0.478650082
0.111415982	0.008523915	0.001174688	-0.962855635	0.483630816
-0.157792576	-0.039499588	-0.007729231	-1.00884995	0.513598209
-1.138302972	-0.027528199	0.00380743	-0.685821387	0.15718163
-1.189435654	0.039004374	-0.008195063	-1.091940991	0.148039011
-1.118883086	0.008319293	0.01289592	-1.362334099	0.054089356
0.27672599	0.013475375	0.000244588	-0.509459921	0.246096647
-0.199738083	-0.017617136	-0.007919711	-1.082969179	0.135788445
-2.556045458	-0.017002454	-0.001314215	-0.702084085	-0.1677666
-0.272465615	0.005556031	-0.001843284	-0.818614616	0.114338849
-0.11836709	0.020373689	-0.00932148	-0.981296531	0.222165118
-0.280809778	0.005475963	0.004845414	-0.684835846	0.418599364
0.961836166	-0.044368594	-0.001033543	-1.130716547	0.370939973
-0.291654909	-0.03614078	0.002973812	-0.968719598	-0.076066817
-0.963683165	0.040558818	0.013607595	-1.149106197	0.252370592
0.024763168	0.035141657	0.007700876	-1.286197471	0.257874458
-0.359500606	0.041273611	-0.005332455	-1.031011113	0.134738387
0.529115478	0.026353304	0.001969905	-0.892708873	0.310082236
-0.126005802	0.036487274	0.0032503	-0.862237747	0.452343112
0.735666322	0.045420954	0.018087637	-0.742064452	0.302885118
-0.878730141	0.039167398	0.008741222	-0.74702675	0.044404446
-0.471165739	0.071705451	0.001579473	-1.071133993	0.28394545
0.401079556	-0.039097108	-0.001321085	-1.111982497	0.278822787
-0.104503771	0.035128402	-0.015851884	-1.130066203	0.187594543
0.37234384	-0.033586366	-0.002874899	-0.925101841	0.35459427
-1.015622398	0.050047726	-0.005567364	-0.824665338	0.36905716
-0.5085033	0.050427191	-0.014500289	-0.688655744	0.315864272
-1.224674374	-0.036156355	0.00482328	-1.279634902	0.150102982
-1.114399389	0.023332945	-0.007049666	-1.022273934	-0.126064921
0.570200086	-0.010376816	0.015483155	-0.82037561	-0.01120207
-0.034748609	0.010081176	-0.013331188	-1.198825719	-0.038267817
-0.0290858	0.057387928	0.017951706	-1.124209776	0.311269369
-0.348278016	0.010728237	0.047952279	-0.810277782	0.251039321
-0.895557385	0.003595003	-0.003364856	-0.929754483	0.180189878
-0.421476333	0.018004386	-0.005952541	-0.551445935	-0.00481961
-0.099780674	0.009551206	-0.005822838	-0.864020446	-0.06197594
-0.319642299	0.001188754	0.072365012	-0.762244743	0.010908721
-0.565039781	0.051753184	-0.02321505	-1.137615001	0.421205354
-1.185798398	0.034712474	0.030746265	-0.923875251	0.006073743
-0.341876049	0.03302559	0.001428624	-1.214820838	0.138646284
0.461656347	-0.039922357	-0.007250751	-1.021894099	0.190426523
0.062487831	0.016966777	0.006732514	-1.166646697	0.4374877
0.953345844	0.027990805	0.004145816	-0.833188038	-0.132946537
-0.230694838	-0.009544515	0.024047673	-1.572760253	-0.389887985
-0.675933227	0.019917089	0.009456361	-0.652601905	0.163154917
0.492648527	-0.023229872	-0.001398037	-0.659762445	-0.117424822
0.614783946	-0.023487219	0.015722444	-0.854060154	0.491339188
-0.525503112	-0.010722236	0.034082421	-0.455309532	0.270743578
0.299700655	0.052831274	0.027456618	-1.197981907	0.221200802
0.873685232	-0.002081301	-0.018743229	-0.664018081	-0.128127693
-3.424815337	0.017468283	0.040001636	-1.230004131	0.210990476
-0.635937221	-0.035235545	-4.58E-05	-0.642163911	0.057451152
-0.132665916	-0.017160903	-0.001924899	-0.936048761	0.368455498
-0.048512649	0.000461574	-0.006797606	-0.719622512	0.327903836
0.262776091	-0.026459437	0.008023136	-0.843944477	0.228425612
0.07717943	0.018058588	-0.008284824	-0.572809031	0.439105741
2.042309399	0.023258011	-0.004207812	-0.892175717	0.252149804
0.259000786	0.060646939	-0.015366342	-0.8274243	0.438465697
-0.038838592	0.017260176	0.040578124	-0.656532977	0.026352912
0.086482523	0.006405845	0.004035297	-1.072075367	0.068554482
-0.466839748	-0.015805181	0.010834858	-1.183414667	0.230480316
0.285765038	-0.039961602	-0.015783234	-0.841082454	0.41757373
0.393492833	0.03928439	-0.003752421	-0.964025522	0.284143628
-0.713527924	-0.052069879	0.012481565	-1.200258087	0.071853832
0.148067561	-0.008410051	0.02042409	-0.74834881	0.761948809
0.768817693	0.039693911	0.022125656	-0.781374694	0.280827326
0.230235347	-0.009040561	0.005863549	-1.076055635	0.259491221
0.139637374	-0.052454814	-0.000278229	-0.820536429	0.225572729
0.146674038	-0.029885877	0.026165257	-1.247480206	0.235423706
0.397038165	-0.002038707	0.049993887	-0.963291769	0.263436757
-0.038631282	0.01768537	0.003630571	-1.26861433	0.090310088
0.421122167	0.025695202	-0.004912333	-1.527984953	0.045448949
0.636883796	-0.019902333	0.018764679	-0.761123755	-0.051968349
-0.446197166	0.039968781	-0.004052269	-0.911114666	0.096405032
0.416721817	0.0028831	0.004689785	-0.988577725	0.497725696
-1.207023033	-0.022071036	0.024881625	-0.980658648	0.068841736
-0.531508425	-0.007308647	0.015503502	-0.846107126	0.217586609
0.394004817	-0.045816446	0.015503705	-1.093770615	-0.113014592
-1.118121283	0.017810684	-0.003504655	-1.161064024	0.003013528
-0.520885025	-0.009551573	0.015286425	-0.920650862	0.059944674
-0.117519269	0.054641427	0.010726349	-0.926770672	0.099049098
-0.326780856	-0.042930731	0.013035396	-0.635092174	0.474980486
-0.840470371	0.04496372	0.015851235	-0.936418433	-0.012691343
-0.995089449	-0.015213989	-0.002061846	-0.66041638	0.173002825
0.535072481	0.031525213	0.005329295	-0.631811429	0.180915276
-1.545677329	0.016692812	-0.016111133	-1.063217256	-0.090189124
-0.347738192	-0.034451496	0.00648482	-1.021392055	-0.0828382
-0.021266459	0.063060341	-0.012718	-0.701304726	0.144038923
-0.630639863	-0.019329767	0.008778865	-0.973359375	-0.052859992
-0.430070993	0.014470825	0.029487162	-0.991103238	0.260183913
-0.119463817	0.030382942	0.026840887	-1.11061436	0.225829761
0.084106257	0.038570749	-0.012644696	-0.906199475	-0.083644748
0.843120586	-0.014498692	0.018109183	-0.725390657	0.28434337
0.267739474	-0.005347441	0.002507884	-1.129681836	-0.00448614
-0.06526205	0.006050205	-0.008419505	-0.557189274	0.264143546
0.935695786	-0.012470955	-0.005844817	-1.168567901	-0.327805755
0.00510605	-0.00939802	0.020155576	-1.18916772	0.569936307
-1.634816746	0.017025452	-0.00194428	-1.205316972	0.032808075
0.447444782	0.060803765	0.001077221	-0.813548729	0.173579763
-0.477931307	0.046010999	0.014237522	-0.731213452	0.172946826
-0.333358057	0.007390431	-0.036470634	-0.780561103	0.142176937
-0.056749685	-0.034130688	-0.008037821	-1.012404332	0.189542321
-0.723319786	0.025827143	0.006475717	-0.86525803	-0.246162079
0.521535955	0.018744814	0.02437707	-0.781351303	-0.341273922
0.070411821	-0.024498553	-0.016556631	-0.925207315	0.065167276
-0.31670066	-0.050783274	0.022489006	-1.021301014	0.358526756
-0.218965828	0.019641929	-0.001255041	-0.942294725	0.112001703
-0.366612829	0.043353288	0.003317885	-0.590522984	0.054458673
0.402106485	0.030489762	-7.45E-05	-0.481519245	0.226839225
0.472200603	0.043859379	0.030004505	-0.714071417	0.045083355
1.220108026	0.043931094	0.019328088	-1.170400958	0.116128349
-1.102485012	0.011577993	0.018204942	-0.835421444	0.50737632
-0.140835473	0.059386746	-0.005674694	-0.999647581	0.011574454
1.618021222	-0.024254672	-0.006101055	-0.985191984	0.506495923
-0.0199541	-0.022192726	-0.003700005	-0.406270893	0.094038793
-0.612498276	0.007002116	0.019979917	-0.70356963	0.133018293
-1.028557224	-0.018608068	-0.044917412	-0.852398851	0.257779123
-0.449477712	0.034934951	0.02180201	-0.674741616	-0.003857405
-0.90775561	0.050356192	0.019101417	-0.742611267	0.209700764
-0.217644416	-0.017672818	0.000329981	-0.892493852	0.394723233
-0.244541628	0.029686804	-0.000272025	-0.841910938	0.457190697
0.470493729	0.071216146	0.007549286	-0.940013717	0.386972015
0.157175702	0.018570125	0.005712773	-1.07249837	-0.040790399
-0.328590215	-0.006608865	0.007930787	-1.22308317	-0.154368297
1.37790867	-0.053146211	-0.002769787	-1.114734956	0.117288148
0.379094379	-0.004152665	0.019380974	-0.909838266	0.649399074
-0.131574386	0.030872492	-0.002117845	-0.986662253	0.51108486
-0.421828092	0.042137048	0.009521046	-0.637610392	-0.002888053
-0.901776801	-0.084756058	0.011924053	-0.673532064	0.332775348
-0.697982495	0.048901132	0.015187511	-0.955747142	0.378987267
-0.54933383	-0.007606693	0.006650597	-0.881148273	0.217997283
0.002691052	0.017354044	0.005778347	-1.157720915	0.217625933
-0.607275766	-0.01741195	0.000845329	-0.815925103	0.176290714
0.079947451	0.020834941	-0.007621572	-0.647843524	0.564316251
0.259733178	-0.005878528	-0.024751349	-0.834656746	0.240156841
-0.339712668	-0.032105337	-0.007476494	-1.200929386	0.37010791
-0.554373893	-0.032135628	0.016686608	-1.396127406	-0.017491785
-0.857278412	-0.034881675	0.011006035	-1.333228324	0.159164691
0.15005571	0.036840411	-0.001309355	-0.969488988	0.043359402
0.072298785	0.020381002	4.69E-05	-1.008448303	0.406564722
0.25553042	-0.028464404	0.01727432	-0.564114315	-0.049564442
0.24972577	0.03408595	0.013633625	-1.037519851	0.064031362
0.379165004	0.043379995	-0.011925609	-0.814002579	0.03851362
-0.47898597	0.003130042	0.015997692	-1.058793633	0.528194523
-0.798214106	0.016410317	0.004745757	-0.946206149	-0.111918247
-0.207533493	-0.01426773	0.005644197	-1.372556145	0.087758764
0.629444947	0.036986249	0.000442385	-1.097023474	0.013572934
0.902785759	0.010243025	-0.011784405	-1.118716494	-0.070287533
0.077224297	0.010952724	0.000905866	-0.757060191	0.087158861
0.022077409	-0.009239834	-0.000253767	-0.665960721	0.151289364
0.300390702	-0.040843429	0.031444706	-0.930680368	0.328358986
1.069783218	0.055660305	-0.003966079	-1.226957358	-0.027520439
0.685011885	0.014206636	0.026901418	-1.340396144	0.006266139
-0.042073812	-0.020617547	0.034766483	-1.149648404	0.27879184
-0.048254793	0.015666803	-0.009241244	-0.847676435	0.565344246
-0.238441186	0.021177335	0.003991139	-0.781558328	-0.278485114
-0.906531654	0.013505389	-0.023006442	-1.161670808	0.232326579
-0.032852518	0.007336315	-0.009971839	-1.316526967	0.318819971
-0.634540345	0.006450492	-0.004393949	-0.758672011	0.401253296
-0.876499679	-0.044109292	0.003753038	-0.799083042	-0.077681524
-1.37618283	-0.01211863	0.000445117	-0.790875621	0.349662519
-0.133394708	0.016231062	0.005509829	-1.010492763	0.065742352
-0.139525844	-0.045846711	0.005413526	-0.980994409	0.238454019
0.152034787	-0.010980638	0.004740335	-0.821918483	0.249150304
-1.33800965	0.016301009	-0.003323411	-1.266771208	-0.031603703
-0.646121275	0.001405471	0.01132644	-1.220382963	0.20653932
-0.399100369	-0.032106912	0.010014311	-1.304422427	0.413741454
-1.711492782	-0.00328047	-0.005692017	-0.885340708	0.050505902
0.05935355	-0.004743532	0.009434743	-0.637847623	0.272185795
-0.560450901	-0.037567762	0.020062785	-0.843298302	0.023650702
-0.709806678	0.013817408	-0.000116302	-0.535750713	-0.117056772
-0.377006683	0.037655164	-0.010027269	-1.139955195	0.282488857
0.608685924	-0.006398325	0.032227004	-1.117219989	0.151075512
-1.083115004	-0.008624961	0.006524919	-0.725984731	0.132201453
0.145671322	0.02768789	0.005204844	-1.135989498	0.490683787
-1.000557425	0.042454458	0.024700009	-0.878726627	0.255565305
0.866288393	-0.015085766	-0.032956282	-0.980230794	0.105234853
0.61944529	0.015809003	3.72E-05	-1.195197539	0.101703818
-0.511006773	-0.010856557	-0.010800213	-1.105994381	0.166433068
-0.156296726	-0.009258438	0.001668746	-1.351729457	0.325592009
-0.222151312	-0.013434643	0.008023018	-1.11938502	-0.400967244
0.390709119	0.020589413	0.021183539	-1.056099441	0.367924317
0.282325756	0.008948106	-0.004479603	-1.161159508	0.507556309
0.522718335	-0.003680721	-0.012675034	-0.411950158	0.307631579
0.110708503	-0.010978842	0.044158401	-1.58178823	0.240663683
0.218730266	-0.042844171	-0.009123107	-0.797680392	0.263984528
-0.328899418	-0.024726372	0.00720137	-1.056146764	0.329858039
-1.155264115	-0.012642216	-0.001162711	-0.730191998	0.370239218
-0.353676481	0.050728949	0.011159494	-0.531345009	0.134595852
-0.261017969	0.003067224	0.015433375	-0.802226663	0.065115808
-0.854452229	-0.002015438	0.038264709	-0.743075851	0.1268281
-0.259875037	0.031739407	0.025441659	-1.234559978	0.03490372
-0.204987072	-0.001763021	0.014368651	-0.841995563	0.0487812
0.316947362	0.039598425	0.033495552	-0.703440787	0.173475504
-1.204858838	0.036315851	0.01199545	-0.864917838	0.189176068
0.077067873	-0.01096368	-0.025508961	-1.069398065	0.243704406
-0.608986259	0.018120966	-0.022171087	-0.737302996	0.263600304
0.172719038	0.020966584	-0.009193526	-1.425266649	0.57821807
-0.72830583	-0.011879244	0.010345243	-0.929049766	-0.00999405
-0.679235861	0.001563324	0.022386388	-0.728635249	0.157576469
0.587411969	0.004941198	-0.003825543	-1.325411117	0.086776919
-0.222395156	0.01909481	-0.012963056	-1.226550233	0.136209088
-0.023658729	0.023418845	0.037843223	-0.554910706	0.152328599
-1.06071167	0.015849637	-0.000195564	-1.162341189	0.124089097
-0.146283449	0.017457586	0.002451127	-0.96536407	0.328192047
-0.032973491	0.007626836	0.014671611	-0.72745914	0.169082796
-0.142041265	-0.000636383	0.007207531	-0.821906656	0.144346361
-0.326580891	0.040439477	-0.003490422	-0.851486027	0.721422623
0.403551726	0.018862012	-0.00810379	-0.899840036	0.354160042
-0.352493438	0.020405601	-0.006845736	-0.534436527	0.043845109
0.036860599	0.0661332	-0.008089725	-0.780367857	0.191530456
0.020988387	0.003206784	0.012952611	-0.787085254	0.092041477
0.426427442	-0.003629514	-0.01115119	-0.671480036	0.108437049
0.303947703	0.010437747	0.016158996	-0.797373168	0.386742803
-0.08199531	-0.031628546	0.015067001	-0.979091803	-0.006825424
0.854734849	0.0645283	0.016705163	-0.825156773	0.155044463
-3.076507955	0.04046662	0.040804422	-0.934297009	0.230513993
-1.01024777	-0.002386926	-0.005428653	-0.750402164	0.253989942
0.242146249	0.008021494	-0.017582032	-0.774369804	0.242322576
0.820049354	0.030225915	0.003201061	-0.713047497	0.43663159
-0.093236881	0.028134763	0.010247622	-1.190574431	0.179003728
0.521555424	0.067684191	0.013541306	-0.781187516	0.165449908
-1.015037557	0.010325918	0.041996278	-1.306106768	0.205316914
-0.453000316	0.012928731	0.004034546	-1.49008114	0.188473417
0.088919521	0.030790651	0.016263048	-0.782124145	0.116486141
-0.608512066	0.030388842	0.0088351	-1.130065786	-0.066325059
1.439192429	0.010882728	-0.003199379	-0.896139052	-0.011936282
0.059886228	-0.020908122	-0.017907168	-0.956747874	0.475430227
0.405736913	0.008590074	0.03090478	-1.134016514	0.030073595
-0.359446471	0.030833914	-0.006242732	-1.119941562	0.480828034
-1.815615864	0.0006757	0.040381436	-1.276361577	0.189847826
0.314798884	-0.018711318	0.012032146	-1.041451008	0.11175164
-0.017325536	0.017514548	0.043851412	-0.937045288	0.429113838
2.749795462	0.02536382	0.013240442	-0.942792384	0.438834151
0.098558312	0.007371283	0.027879889	-1.397798974	0.286149162
-0.437709798	-0.004091308	-0.003471598	-0.670150612	0.498307122
-0.195788738	0.011947805	0.016142237	-0.95549314	0.106782962
-1.482925781	0.001362163	-0.005002762	-0.870584763	-0.038367469
0.191020206	0.001403357	-0.031904505	-1.196364114	-0.026209457
0.727148319	-0.017761035	-0.014246235	-0.743050015	0.121428163
-0.334435988	0.030877852	0.018820752	-0.854090255	0.359595455
-0.254147109	-0.019715532	-0.016303149	-0.749683231	-0.007538441
0.568810929	0.021950131	0.017537611	-0.751346027	0.193736743
1.545292684	0.017581823	-0.030446248	-1.190989069	0.086484241
0.635309438	0.024472797	-0.001537278	-0.788050197	0.038129221
-0.330319365	-0.004523424	0.00760232	-0.651395604	0.253728816
-0.735691818	0.058096161	0.071179223	-1.210920597	0.050553699
-0.367733863	-0.006788991	-0.001506068	-0.896654237	0.24885444
-0.631280887	0.009899693	0.009125748	-0.93859499	0.546151004
0.787604049	0.010630337	0.015453307	-0.979346551	-0.123920762
0.91009335	0.09405162	0.023869686	-0.953529929	-0.285833367
1.002076725	0.028135831	0.02603658	-1.210970624	0.319836141
0.43473401	0.033971976	0.008847199	-0.904861318	0.033904957
0.215113224	-0.020637073	0.062276793	-1.096783459	0.150798862
0.059365944	0.008849742	-0.003241508	-1.775803721	0.294120107
0.603976969	-0.007305641	0.007463171	-1.51979342	0.222255004
-2.271942804	-0.062553775	-0.017842848	-1.320415232	0.229719022
-0.153612508	0.04656284	-0.020428254	-0.572900251	0.656606601
0.058201695	0.020979953	0.016857294	-1.223683876	0.342752679
-0.900605766	0.039196721	0.00932046	-0.634570067	-0.008795427
0.734282345	-0.034724183	-0.007105957	-1.090847192	0.217008088
0.454950968	-0.013423525	0.004337238	-1.06314444	0.451072517
-0.076332185	-0.015513863	0.009574777	-0.652477669	0.25951519
0.481132709	-0.019488477	0.036269739	-0.961908668	0.089242937
-0.196697723	-0.041632547	0.022148053	-0.899226567	0.26306618
-2.089659709	0.040877543	-0.000627683	-0.828601969	0.222725772
0.345238608	-0.007987261	0.035696085	-0.990488339	-0.012790004
-0.988127414	-0.014821531	0.011878725	-0.739629925	-0.203646999
0.30899863	0.000283777	0.026193267	-0.893833417	0.217667845
0.359892415	0.041838286	0.012222778	-0.815502594	-0.111226211
-0.143630677	-0.046463098	0.006521497	-0.869432358	0.23744895
-0.956150081	-0.007816762	0.008556406	-0.707071395	0.565137273
-0.794575989	-0.007459116	0.015977566	-0.896055284	0.071182641
-0.719745621	-0.013344602	0.016821365	-0.987646416	0.30057149
-0.165159719	0.037645972	0.013497585	-1.2242844	0.072537536
-1.197727322	0.047590452	0.0412969	-1.174476104	0.78735976
0.710901866	0.002963616	0.015666303	-0.967069077	-0.025426924
0.162404922	-0.022463768	-0.002838516	-0.902496286	0.073175879
0.091485889	-0.014844723	0.017971465	-0.840219967	-0.100041697
-0.327683731	-0.010120862	0.020608732	-1.068221307	0.282583228
-0.215827463	0.019616223	0.016931934	-1.089119579	0.162410864
0.465466135	0.004314342	0.038979656	-1.2449149	0.276228366
0.29593552	0.015247625	0.012736856	-0.828952243	0.021173927
-0.147041305	-0.085750453	0.000268138	-1.210530776	0.206685869
-1.072720963	0.03191317	-0.001210901	-1.389629146	0.407169058
0.136515643	0.0071499	-0.009941269	-0.84630915	-0.112730745
0.082817865	0.007116352	-0.00027154	-0.631283205	0.330453956
-1.031180954	0.027541786	-0.046399959	-0.643532485	0.031432107
-0.364732218	0.033454373	-0.004050595	-0.673759829	0.199980705
0.147437122	-0.031206921	0.000242909	-1.098371719	0.547927016
0.142599387	0.025054803	0.014681552	-0.582431908	-0.092087241
0.10035955	-0.00506311	-0.000859262	-0.871880125	0.08368585
-0.807895921	-0.012337581	-0.011875766	-0.509493859	0.200570861
-0.223875891	0.007843866	0.03876314	-1.173218425	0.122297338
0.205662818	0.047636878	0.012614167	-0.834392424	0.642983547
0.310629828	0.032573429	0.013785208	-0.956235954	0.122177395
-1.324716136	0.019917628	0.001388527	-0.910104903	0.292100554
-1.352860006	-0.035008668	0.007163927	-1.312090898	0.350884006
-1.175829854	0.005600913	0.009713447	-0.766153361	-0.098874356
-0.28698084	-0.008150745	-0.033184843	-0.761304381	0.337265226
-0.78910483	0.006825814	-0.024178421	-0.576473433	0.386577617
0.115560273	-0.021805715	-0.027873138	-0.742961323	0.003388892
-0.203369673	0.046624333	0.012366691	-1.041099617	0.304360461
0.954536811	-0.013492424	0.008579275	-0.933063042	0.496165216
0.647293223	0.005403579	-0.020829185	-0.966223229	0.130584035
2.43597891	-0.027098708	-0.009954303	-1.249905448	0.270471395
-0.377831186	-0.011451405	-0.006389521	-0.553207783	0.163365316
-0.14996562	0.000430234	0.023778887	-0.68637992	-0.188607843
-0.760394911	-0.021301096	-0.010445659	-0.939310662	0.198320419
0.337611979	-0.003509641	0.025869422	-0.763488129	-0.062742494
-0.179222872	0.004598915	-0.001485711	-0.765163442	0.370557586
0.19428837	-0.027705961	0.009724326	-1.306808215	0.067920915
-0.182171577	-0.007344813	-0.001277269	-0.664901174	0.526255915
0.142678426	0.021310384	0.007697233	-1.090270028	0.086737153
-0.239843013	0.013114354	0.014953284	-1.008316892	0.303124737
-0.232815512	-0.009977423	0.013820032	-0.643568199	-0.019208048
-1.122164307	-0.00819091	0.029708236	-0.719025193	0.034243887
-0.408463366	0.005235907	-0.002757692	-1.0220268	0.191276948
0.980302609	-0.00603643	0.001078103	-0.990327594	-0.106211332
0.47307865	0.048344647	0.044052415	-0.571730551	0.221372146
-0.461616814	0.06278163	-0.020113541	-0.871143031	0.000505477
-0.228401151	0.016100559	0.005634895	-0.68747184	0.107238392
-0.443857896	0.05202518	-0.015423008	-1.029526814	0.164734501
-0.891545909	-0.018909975	-0.01619442	-1.017175968	-0.043416114
-0.780567774	0.019821923	-0.005050999	-0.84484276	0.443499381
-1.130376503	0.05168536	-0.00491958	-0.84354622	0.394080639
0.000759699	-0.044174064	-0.006532978	-1.020555164	0.053413742
0.802725876	0.070270889	0.006495075	-0.899597528	0.31366587
0.974664766	-0.007737125	-0.010031546	-0.833079252	-0.208619425
-1.055380912	0.020306199	0.032883083	-0.854930601	0.193149598
-0.559351063	0.007561985	-0.015243161	-0.828354626	0.018509505
0.346877293	-0.013342523	0.002364119	-0.981259592	-0.179052214
0.334246987	0.000663831	-0.042850372	-0.800557465	0.488468535
-0.109291399	-0.015122152	-0.010519887	-0.804939134	0.176710593
0.211286563	-0.009018857	0.011632767	-0.815382983	0.317104722
-1.354753259	0.054244653	0.008938164	-1.036976044	0.287579198
-0.718412317	-0.00532959	0.043839138	-1.262211289	0.61510286
0.585732591	0.008722563	0.008901832	-1.356804626	0.616647761
-0.220799767	-0.065663656	0.002993745	-0.955224504	0.149396084
-1.122427878	-0.014889668	-0.007524446	-0.778172212	0.701475011
-0.817997599	-0.008415212	-0.005185608	-0.551909322	-0.222907637
-0.46311074	0.029138625	0.004736909	-1.242927955	0.245030555
0.290214947	0.015170383	0.003288838	-0.941620108	0.182132888
-0.151022419	-0.041189787	-0.004038304	-0.704305984	-0.11924071
-0.480709882	0.004804523	0.039372023	-1.048765396	-0.123411383
0.453701683	0.011463786	-0.014322608	-0.987481538	0.447310789
-0.404384949	0.040109132	0.003254014	-1.406035981	0.393986357
0.369146887	0.065970992	0.020182207	-1.114929798	0.156014118
0.04311803	-0.059982728	0.013262417	-1.168688865	0.71223748
-0.134261783	-0.020554987	-0.00653729	-1.009838318	-0.060024791
-0.303060053	-0.003999103	-0.002124475	-1.288673948	0.019870211
0.352226313	-0.038284724	-0.000961333	-1.424928945	0.254764073
-1.084124928	-0.038625491	-0.005783311	-0.679792054	0.131320895
-0.551616805	-0.038424611	-0.023329971	-0.884414153	0.296988562
-0.025917248	-0.004771411	0.024358561	-0.864424578	0.093222904
-0.150692996	-0.034434805	-0.003434055	-0.941119528	0.175103624
-0.169876154	0.011400844	0.005473113	-1.026935265	-0.024177714
0.582203649	0.009208152	0.025659333	-1.237336182	0.075023001
-0.588944379	-0.080985068	0.000375247	-0.933305216	0.185928678
-3.030095864	0.05490295	0.003346938	-0.954784663	-0.131751528
-0.731847076	-0.004255924	0.055502774	-1.163738608	-0.013433658
-0.14952852	0.017766613	-0.024407521	-0.614163763	0.405312152
0.007670151	0.019790051	0.034115368	-1.033531535	0.030479793
-1.612813745	0.004994698	0.012611552	-0.698248651	0.316487318
-0.487728687	-0.004111994	-0.007818144	-0.977707444	0.149196906
-0.976698347	0.031496824	0.011690064	-1.006591217	0.47405833
0.132842464	-0.022424636	0.000726189	-0.957238453	0.056880742
0.219686237	-0.043960676	0.033620191	-1.025625804	0.128547579
-0.454664893	0.021969365	0.005162678	-1.159099881	0.189567367
-1.350435871	-0.003787516	0.00323447	-0.816625621	-0.311583457
-1.642231682	0.002394417	0.038650373	-0.669366503	-0.151487948
0.784631895	0.022222845	0.006661293	-0.9037295	0.23258463
-0.911511768	0.033220197	-0.009976775	-0.963561843	-0.142640962
-0.660883205	-0.005920581	0.006977696	-0.894593426	0.282653938
-0.580980453	0.032407569	0.020120598	-0.865956687	0.479886463
0.273261473	-0.021547755	0.013250194	-1.08459999	-0.019291908
-0.426123026	0.01716068	0.026878174	-0.888963785	0.022192357
-0.232560995	0.017503384	-0.008701777	-1.202943502	0.288069426
-2.29405436	0.027294485	-0.010332609	-0.667089617	-0.105170756
-2.044924043	0.004332041	-0.009032218	-1.086721358	0.125431156
2.038256642	0.056088569	0.018339148	-1.162359671	0.01260388
2.749205605	0.041417217	0.003128501	-1.114130539	0.00172785
0.053823532	-0.034620575	-0.02493398	-0.939287972	0.430180559
-0.228069915	0.028195476	0.048686686	-0.662108055	0.22626976
-0.100117799	-0.042609933	-0.000713116	-0.908767768	0.126053511
-0.210610071	0.012947752	0.0015915	-0.82251968	0.18185442
0.020198695	0.054181708	0.008560604	-1.179656707	0.193568809
-1.877096092	-0.003397763	0.017365436	-0.738836883	-0.076321509
-0.74885809	0.009639033	-0.007856185	-0.705882955	0.308512661
1.328723162	0.063799956	-0.004093647	-1.088784351	0.286027719
-1.090992031	-0.006218139	-0.010627625	-1.360841781	0.477727205
0.21242631	-0.009111006	0.018967988	-0.73693658	0.124743878
0.465922792	0.020568483	0.017184447	-0.794045547	0.006589248
-0.138225608	0.013094406	0.037832854	-0.794248001	-0.083107842
0.0719396	-0.017880128	-5.66E-05	-0.870263378	0.184463133
-0.01727329	-0.006539234	-0.002432128	-1.479507451	0.246950016
0.241910764	0.013973406	0.044463382	-0.956883477	0.402328034
-0.018978384	0.031577225	0.042535052	-1.016998448	0.109121091
-0.820076585	0.040049503	0.008918393	-0.986390052	0.671986425
0.594325928	0.024512094	-0.015525503	-0.979544968	-0.202362131
0.10319913	-0.040283266	-0.026730499	-0.85380872	0.245331136
0.345537472	0.083742964	0.000295644	-0.729638837	0.224701772
-0.474815862	-0.011958511	-0.000815162	-0.903472489	0.116857907
-1.430092928	0.02144201	0.013879794	-0.936725351	0.137896874
0.657230375	-0.031308151	-0.008078472	-0.921459946	0.063089371
0.28099866	-0.014711001	-0.008574185	-0.633150597	0.081610561
-0.618934507	-0.010121576	0.023078303	-1.01409106	0.262127467
1.869169682	0.043415341	0.014950348	-0.988920146	0.465112488
-0.062841927	0.02677787	0.011939131	-0.967360103	0.234304944
0.488774678	0.012233258	0.008764506	-1.075428403	0.334109343
0.065242144	0.03668331	0.005813119	-0.956400207	0.132313069
1.455409886	-0.018062815	0.004794307	-0.992296999	0.84393285
-0.305727565	0.0353373	-0.000155167	-1.277909765	-0.076844772
-0.209191792	0.048924066	-0.014933797	-0.677539347	0.046237376
0.722607421	-0.002875499	0.042570244	-1.042953824	0.147845761
0.372642305	0.017288618	0.007715104	-1.435165801	0.514424581
-0.707884033	0.019421316	0.025672485	-0.849332434	0.224589827
0.819086156	0.021805404	-0.004458828	-1.10732381	-0.029435478
0.203745583	0.034851475	0.009858329	-0.571382404	0.242196753
-0.228754397	-0.006385754	0.029114756	-0.478411503	0.344904529
0.574055567	0.025152783	0.00802946	-1.21990395	-0.241632211
0.222729109	-0.007050135	-0.006753025	-1.032880165	0.340774811
-0.176033323	0.000878959	0.008792799	-1.13193807	0.057599241
-0.492003385	0.060128534	0.002653204	-0.879244509	0.504273789
-0.583583156	0.01754632	0.00115514	-1.008619075	0.081235344
-0.279491276	-0.018480135	-0.007191287	-1.03049534	0.11890852
-0.465927297	0.030459797	0.024068829	-0.891072278	-0.007969144
0.319019472	-0.038552555	0.003240419	-1.521024994	0.614141181
-0.294214232	0.035160381	0.007159471	-0.817431213	0.107936071
0.174517393	-0.017019868	0.007614017	-0.851084739	0.254626041
-2.006189572	0.008990624	-0.003120245	-1.144614685	0.466362014
0.685754381	-0.003757255	0.064210342	-0.719118221	0.0844273
-0.146579563	0.008006014	0.0211092	-0.968663947	0.294404411
-1.22866346	-0.025648898	0.011273548	-1.068328623	0.325296982
0.123761235	0.0407713	0.065879783	-0.679603614	0.342518031
-0.779023985	0.041684183	0.012187594	-2.446255507	0.1378944
-0.070403741	-0.007321252	0.011550451	-0.989376373	0.532124311
2.156676694	-0.037869335	0.01510901	-0.869584581	-0.021482637
1.328926436	-0.034097383	0.026023671	-0.907727273	0.173131952
0.232360942	0.019138139	0.004693664	-0.878152229	0.404954073
-2.420158111	0.009710586	-0.004964529	-0.907955197	-0.148496683
-0.801244361	-0.015860863	-0.028081673	-1.21742107	-0.022272401
0.26052242	0.004004179	-0.002580043	-0.659868669	0.410577373
1.619944591	-0.041055197	-0.009872887	-1.053165338	0.703133023
-0.236821806	-0.008219101	0.026624952	-0.761442133	0.246474137
0.272514178	0.001404138	0.006186684	-0.802801812	0.026101321
1.294387898	0.008850241	0.00159543	-0.997588447	-0.006547586
-0.091966829	0.010704046	0.016002712	-1.130056606	-0.091694469
-0.961775322	0.029341456	0.018088915	-0.923690142	-0.090051438
-0.295779455	0.006880097	-0.012291015	-0.984370472	-0.17029248
0.796553763	0.01400504	-0.003905419	-1.045192128	0.154030842
0.551555447	0.064105307	-0.001570062	-1.012940277	0.063777059
0.282181766	-0.041974004	0.042738499	-0.884567402	0.213977481
0.201928857	-0.015724551	-0.022578483	-0.929450837	-0.293088143
0.050555029	-0.007897704	-0.008919175	-1.372121489	0.197636367
0.538615918	0.007555067	0.045342033	-1.082239232	0.400517228
-0.228782044	0.008716187	0.005226941	-1.024297702	0.343020379
-0.139136634	-0.001662165	0.056988255	-0.936455455	0.305243112
0.434048437	0.00549576	-0.006645155	-0.895346042	0.275770331
0.852861131	-0.005258468	0.022882297	-0.912897617	0.369067831
0.14625461	-0.011274277	-0.002060287	-0.899983679	0.253509457
-2.131205637	0.002600671	-0.000169329	-0.866747129	0.280293916
0.13595254	0.027958638	0.011161098	-0.864623212	0.493352157
-0.490847055	-0.007881075	-0.004015806	-1.019898676	0.155376092
0.871961419	-0.054762563	-0.017184006	-1.19133944	0.274193769
0.019109032	0.006877821	0.012809701	-1.123801707	0.471174406
-1.208378549	0.045667835	-0.013446769	-0.593574129	0.298295531
-3.109065119	-0.001492886	0.0064935	-0.999435642	0.382702677
-0.576367401	0.008457824	-0.021749298	-1.008449769	-0.050778985
-0.041061537	-0.003748161	-0.002388733	-1.788068614	0.414460228
0.271204918	0.030333432	0.008354084	-0.927888609	0.244377066
0.135611752	-0.042084259	-0.006593556	-1.007898396	0.427703626
-0.849194589	0.04350108	0.004064315	-1.020029608	0.039026323
-1.005795375	0.009357224	0.023791549	-0.690307779	0.31646339
-0.41911485	0.023671248	0.022113082	-0.86842071	-0.227820068
0.20100167	0.001606988	-0.004097072	-0.729941208	0.184349709
-1.3548535	0.045648055	0.004692523	-1.011672042	0.31936771
-0.053299868	0.016884437	-0.010642483	-1.207629703	0.199372291
-0.551057218	0.044807385	0.001886407	-1.068520655	0.006968036
0.772796374	0.025220587	-0.015450834	-0.879351079	0.251985135
0.311393371	0.022556834	-0.016006783	-0.750279597	0.134858123
1.351330753	-0.011780097	0.017188312	-0.95105481	0.03417403
-0.367096524	-0.015630333	-0.008913279	-0.858380262	0.314344087
0.327322356	-0.024454785	-0.003523532	-0.963530898	0.162716702
0.94464591	-0.020791323	0.070295882	-0.790550597	0.33028447
-0.231609673	0.052649745	0.010665718	-0.859640118	0.262393795
0.60405603	-0.04478063	-0.001310586	-0.835267756	0.191364837
-0.120933877	0.040919745	-0.046925454	-0.853714399	0.044785672
-1.79607535	-0.010840865	0.005867777	-0.743058487	0.199283343
0.589705706	0.019439131	-0.002985661	-0.899217852	0.068746977
-0.05003249	0.070935477	0.03010094	-0.998420628	0.989463722
-0.020628093	0.058203564	-0.006652937	-1.044669886	0.144411308
-1.629406576	0.02071432	0.005570952	-1.02638905	0.136874582
0.272842991	0.010150075	0.006957819	-0.969355628	0.07629708
1.143067761	-0.054481694	0.011021544	-1.181604233	0.126496232
0.024739705	0.013827027	-0.001092522	-0.839472059	0.497142274
-0.215960725	0.002828263	0.012256272	-0.805655072	0.536549395
0.919876809	-0.016900316	0.025065662	-0.953747731	0.385624814
-0.360113193	-0.030645937	0.005430832	-0.899871297	-0.081517007
0.980827136	-0.059256701	-0.024089085	-0.789815614	0.279754358
0.056357078	-0.006649658	0.007557502	-0.80373251	-0.027136921
0.846353368	-0.013252899	-0.00124506	-0.919296944	0.127214351
-0.654586597	-0.010229597	0.012466007	-0.980687401	0.39112313
-0.33842055	0.002343601	-0.001885334	-0.607394836	-0.064091279
-0.189410149	-0.017249219	0.014998858	-1.137686399	0.544935099
0.350205178	-0.058594323	0.001810422	-0.836029869	0.320521293
-0.919245494	0.051373384	0.002523148	-0.886979941	-0.30568651
0.354463486	-0.001368402	0.028724174	-0.891272919	-0.022161028
-1.124295066	0.017559654	0.003186443	-1.026321475	-0.005136204
-0.844894066	0.035227829	-0.008830071	-0.85403332	0.577116869
-0.126789098	0.052265873	-0.000253701	-1.229047138	0.468447311
0.420672533	-0.012502802	0.017284904	-0.573697606	0.078377311
0.691020193	-0.000866072	-0.004706369	-0.734063367	0.158620377
-0.043467685	-0.00654747	-0.003016723	-0.742887597	0.350429033
0.394739989	-0.044483316	0.016510652	-0.718013622	0.104711915
-0.467864506	0.007979318	0.015680205	-1.039494324	0.080655335
-0.889924254	0.030559639	0.000431256	-1.203510889	0.34875195
-0.571386424	0.01156356	0.000790427	-0.809273386	0.157276612
-0.39234205	-0.01537164	-0.015671971	-1.012655922	0.166923996
-0.413309193	0.026626789	0.004770022	-0.877474517	0.202761538
-0.248237015	0.020151394	-0.005172068	-1.31676497	0.144993993
-0.239824839	0.037892923	0.0191205	-1.391008347	0.349543606
0.171530914	0.031651398	-0.003834209	-0.675984582	0.38545065
0.41246244	0.0490609	0.01552518	-0.918368394	0.252573561
0.137885652	0.070801985	-0.008292289	-0.644451086	0.314909144
0.290250549	0.011835623	-0.010366737	-0.897914421	-0.165024324
-1.53995568	-0.00511141	0.025021538	-1.208935854	0.131024374
0.291762236	0.034907074	0.005835312	-0.762365758	0.238702222
-1.268607773	0.001751602	-0.040678625	-0.956506381	0.140931833
0.355660633	-0.004469539	0.029143763	-1.464556048	0.243098541
-1.354743722	0.008595231	-0.029689193	-1.174621525	0.583308605
1.001861312	0.001476619	0.011968223	-1.038116536	0.085519809
-1.431479746	0.045132462	-0.002051997	-1.153042535	0.062428811
-1.210037814	-0.007723645	0.015208649	-0.871684356	0.430834572
0.430946745	0.001749422	-0.008984916	-0.57823556	0.092619431
-0.724637992	-0.036395177	-0.019734742	-0.817483967	0.265682522
-0.100110115	-0.028448402	-0.008088824	-1.040871243	-0.108330651
-0.157944976	0.027989475	0.014368501	-0.849563068	0.240142493
-0.320719954	0.022150974	0.024961479	-1.28644295	0.152223446
-0.72788903	0.048522589	0.003478717	-1.074390616	0.117750167
0.418083727	0.013145184	0.059758893	-1.409509075	0.405065292
-0.283827294	-0.018084742	-0.02805601	-0.833521771	0.244428587
-0.289420208	0.047173377	-0.004671065	-1.217847084	0.067769272
-1.228803953	0.000251934	0.0165087	-1.050063016	0.30913462
0.683639978	0.067271125	-0.007451239	-1.474350495	-0.01600111
1.332467457	0.022873782	-0.024777221	-0.739657063	-0.029198912
0.921499265	0.029008705	0.012115114	-0.728767185	0.447277253
0.419481356	0.054894633	-0.009546005	-0.733463288	0.078381753
-1.312167794	-0.02917967	0.000190198	-1.237928364	0.474504876
-0.699005159	0.020483175	0.03786503	-0.900455093	0.193753689
-0.102964712	0.047532294	0.003463949	-0.809365824	0.754174625
-1.004061068	0.039945718	-0.007165401	-1.01093948	0.009182996
-1.110443796	0.006937748	-0.028748942	-0.857840805	0.017481942
-0.345444901	0.018036804	0.029310376	-1.081027516	0.600911422
-1.842229779	0.03484402	0.04822795	-1.214119681	0.144228996
-0.816315747	0.028453868	-0.012267718	-0.936418865	0.108484146
-0.094080325	-0.037748171	0.018366064	-0.740760537	-0.124742355
0.950958713	0.041888054	0.022466442	-1.314177073	-0.083386206
-0.611845244	0.006439901	0.007787755	-0.947468701	-0.012243484
0.012297548	0.031162365	0.001426654	-0.88486293	0.290286192
0.001826187	-0.015425516	-0.014618079	-0.641620323	0.48231643
-0.184294368	-0.02212885	-0.023514301	-0.915101478	0.925895545
-0.780916831	-0.066686199	0.003792641	-1.228322763	0.420171325
0.360230922	-0.034119863	-0.002180106	-0.566060254	-0.176589807
0.249180812	0.040184289	0.020308695	-1.00327646	0.424405231
-0.472380669	-0.020468966	-0.00335077	-0.911983316	0.487212742
0.439968167	0.033334554	-0.009305384	-0.972497786	0.336530068
0.855524192	-0.00082629	0.01560369	-1.006179941	0.079771568
-0.062797745	0.027502823	-0.004997565	-0.998187901	0.337432913
-0.017532249	-0.003014161	0.010138048	-0.922230529	-0.075110603
-0.320972916	-0.021344553	0.01737443	-0.855279726	0.553381192
-0.14338349	-0.033143643	-0.023646999	-0.921240549	0.391159612
-0.636588513	0.003382147	-0.012806687	-0.851243349	-0.008424572
1.995177135	0.009762111	0.005111772	-0.979393561	0.234172608
0.262149052	-0.002512825	0.023864246	-0.826497595	0.194716232
0.095627828	-0.009233268	0.027260204	-1.266885153	0.23844447
-1.461095152	0.003055634	0.048124618	-0.823758844	0.280843097
0.716580566	-0.009578406	-0.008793367	-0.505423206	0.158362602
1.14905961	0.017706759	0.037093957	-0.935189589	-0.012703836
-0.023066625	0.104574373	-0.007039571	-0.903810394	0.241523537
0.153794771	0.043423773	0.017790767	-1.032616539	0.404917994
0.209819563	0.029175424	0.034854455	-1.455499985	-0.025610269
-0.623997487	0.007226839	0.008859615	-0.945611236	-0.061277975
0.013001694	0.032048009	0.014852102	-0.77294322	0.284669133
0.101111807	0.052579614	0.004614235	-0.959064202	0.026258026
-0.137935904	-0.099146278	0.022221579	-0.615929254	0.34130511
0.257556997	0.037688878	0.011137011	-0.654798351	0.120612724
-0.200548492	0.018946503	-0.003286105	-1.611271767	0.079634281
0.706866409	0.020834763	0.000690072	-0.905924461	0.159489175
-0.063906906	0.050444548	-0.006817996	-0.788810234	0.075738461
-1.00705717	-0.068971535	0.002914247	-0.488307443	0.174417211
-0.096575611	-0.02586603	0.020926141	-0.864329962	0.247139757
-0.4183998	0.062550916	-0.005303124	-0.77356425	0.213578258
-0.283535696	-0.027027818	-0.002990951	-0.628657636	0.383944839
0.186326146	0.032469708	4.98E-05	-0.610869064	0.182435743
1.624507045	0.051654111	-0.018261769	-1.108695864	0.243473137
-1.309434271	0.008287421	0.001890253	-1.221811033	0.193143897
-0.218454391	-0.063475357	-0.004437608	-0.714047131	0.04792035
-1.234914532	0.014749069	0.022329292	-1.186968402	0.153642881
1.392746287	0.0284212	-0.002784641	-1.3806191	-0.064792317
-0.500649138	0.008530913	0.005357185	-1.296582653	-0.008015971
0.104755759	-0.023108342	0.056124799	-0.772574999	0.085338903
1.356774632	-0.022012023	0.004917117	-1.141379547	0.023861678
0.006563765	-0.032830987	0.026065038	-0.715637385	0.623164643
-0.963567957	0.029504893	-0.046841653	-1.176179902	0.043277405
0.339955241	-0.002261929	-0.001757332	-0.766118553	0.055727104
-0.55620112	-0.06356894	0.052431081	-0.892401	0.13944501
0.173805405	0.018849688	0.008458268	-0.839814965	0.090570715
0.373488258	0.027648454	0.033203814	-0.707626208	0.174901124
0.510604256	-0.033917858	-0.004248328	-1.087814705	0.289276675
-1.409852998	-0.002201808	0.013309224	-0.731986415	0.107313322
-0.831273431	-0.006924369	0.001297229	-0.912652422	-0.075057379
0.456225555	0.00272682	0.004969952	-0.925753982	0.067110153
-0.438191214	0.044434771	-0.006764278	-0.965907104	0.134749598
-1.24825691	0.076514735	0.016137925	-0.763660591	0.019721978
-0.044526904	-0.058844057	0.019832993	-0.781438671	0.015111239
-0.230952667	0.116583207	-0.007067414	-1.312580608	0.136197562
-1.207721532	0.008263615	-0.008077713	-1.654536049	0.086454802
-1.315151999	0.01673772	0.014549834	-0.784855128	-0.021012067
-0.638047973	-0.004928663	-0.016316678	-0.854861307	0.230245874
-0.615363151	0.00928361	0.009904536	-0.918898324	0.165327525
-0.031474345	0.018100986	0.016413527	-1.354485958	0.333326288
-0.631176751	-0.06266661	-0.006041446	-1.316534156	0.335053484
-0.364368941	-0.002645274	-0.002754421	-1.084849912	0.240808915
-0.108261034	-0.017742116	0.002380205	-1.051993669	0.408307549
0.446944662	-0.064178419	0.010978785	-1.376426099	-0.027040779
-0.859178572	0.036225609	-0.003351627	-1.722528456	-0.056040198
0.907031427	0.003656124	0.019836354	-1.159037577	-0.029970734
0.878978366	0.033815853	0.016794605	-0.694951932	0.395924587
-0.331045987	0.061154919	0.047167544	-0.877779446	0.240935335
-0.266226157	-0.024822094	0.015027711	-0.827246601	0.333084973
0.295555038	0.022429899	0.028272088	-0.86634673	0.200459539
0.307357663	-0.001670574	0.015038684	-0.802594681	0.478120321
-0.03345929	0.006661685	0.004081406	-0.581449352	0.073982456
-1.188265024	0.048286808	-0.02242171	-1.126925668	0.525352378
-0.057712996	-0.013026433	0.019589644	-0.993746216	0.016126445
-0.218843004	0.021971401	0.013255744	-1.021294158	0.422706552
-0.870578081	0.017365918	-0.00279423	-0.93000746	0.120158453
1.10290478	-0.041954036	0.015077833	-0.659243581	0.00100859
1.419799275	0.018407806	0.031982505	-0.843034201	0.23340634
-0.885370226	-0.077152703	-0.004049232	-1.165643669	0.384573873
0.102031548	-0.02680402	0.017059859	-0.939717566	0.014075856
-0.495467368	0.004853545	-0.009438024	-0.812669136	0.265983698
-0.506072622	0.030399317	0.010545054	-0.954970938	0.140756541
-0.297439276	-0.008896079	-0.000516046	-0.867156452	0.465872314
0.906993202	-0.068242797	-0.046570083	-0.903822656	0.394155792
1.068737432	-0.045311712	0.005419843	-1.132559657	-0.047528782
0.436978268	-0.025140924	-0.014749245	-1.09217356	0.428931228
-0.364694263	0.021506916	0.008244803	-0.822840659	-0.213852761
0.799789604	-0.029314395	0.024056319	-0.802173384	-0.011731147
-0.098090642	-0.002859046	0.026660612	-1.092617438	0.06601312
-0.636320483	0.007609443	-0.010246299	-0.722471999	-0.315091217
-0.403280526	0.001586302	-0.019755768	-1.053862848	0.24637186
0.955268723	-0.007962365	0.028959343	-0.584228444	0.087112867
-1.565616424	-0.021533963	0.022232843	-0.977555772	0.065953196
-0.399544417	-0.012524895	0.026603396	-0.995100874	0.141641233
-0.563501352	0.026984219	0.023300465	-0.783766547	0.26387943
-0.819858357	-0.006392066	0.007655076	-0.979009352	0.05739216
0.152867566	0.017790115	-0.001269452	-1.154769413	-7.35E-05
-0.00510645	0.025946207	0.007439086	-1.572328208	-0.095273485
0.446184642	0.011446192	0.035663592	-1.047838698	0.535211719
0.787812219	0.038988587	-0.003008162	-1.080078488	-0.207977687
0.496655786	0.044927591	0.001198841	-1.226312912	0.534646541
-0.083635915	0.046127811	0.005611965	-1.030688658	0.039288794
-0.539025256	-0.010738131	-0.004139358	-1.351778091	0.233303364
0.225608228	-0.019170547	0.024910909	-1.211662161	-0.060684292
-0.199233917	0.002634706	0.030667398	-1.006479809	0.26340605
1.224664479	0.029994385	-0.050293241	-0.738747037	0.6176668
1.255972032	0.005609369	0.011490216	-0.866003521	0.183366531
0.115055175	0.018186311	0.030717881	-0.713853814	0.168703148
-0.852704982	-0.011919472	0.012238059	-1.00043935	0.099996545
-0.530685058	0.023087988	-0.004310267	-0.626111873	-0.044083422
-0.814876871	0.054845187	0.016444823	-0.999610787	0.400527784
-0.472104647	0.016523998	0.018860554	-1.026390494	0.139900355
0.023639607	-0.013546686	0.003336568	-0.819567176	0.398570709
-0.90963065	-0.02856394	-0.004854442	-0.741126685	0.173267303
-0.183658395	0.030624084	-0.00285344	-0.919622961	0.024407026
0.437305334	-0.068547315	-0.011529233	-0.956359254	0.170434251
0.216602053	0.037383519	0.006647874	-0.950825911	0.293567652
-0.501502011	-0.002341636	-0.009502195	-0.898009361	0.513319216
-0.794189726	-0.001715475	-0.008469376	-1.098781827	0.528765946
1.089816035	0.032169767	0.005035527	-1.235480433	0.417080299
-0.140317586	0.054613124	-0.002870078	-0.552410093	-0.015528532
0.483928697	0.02117736	0.009560542	-0.651194105	0.237440026
0.201112472	0.008292043	0.01290969	-1.021347259	0.039281674
-0.28414784	-0.014332515	0.022569124	-1.069495024	0.144940046
0.277647016	0.011509032	-0.013488107	-1.086834613	0.489165442
0.077538347	-0.004024709	0.000668087	-1.286855233	0.365781203
0.252899543	0.040066824	0.023633371	-0.616220117	0.331914332
0.195292298	0.015994457	-0.0029166	-0.849226654	0.815905882
-0.070194244	-0.005793211	0.004327331	-0.809361843	0.13392406
-0.37104042	0.015301018	0.012223474	-1.020452666	0.174666644
0.717640272	0.00362037	0.008724418	-0.742790265	0.34209156
-0.143360822	0.053830317	0.020984276	-1.168366023	-0.006616357
-1.432608148	-0.086049153	-0.003346972	-0.606730029	-0.099940655
0.645001874	0.020532003	-0.013413573	-0.843451975	0.147478122
-0.251667771	0.011970325	0.012245791	-1.08689544	0.035756028
1.018030881	0.01233532	-0.003724524	-1.087169943	0.603640664
0.554557337	0.021747089	0.009130306	-1.270582408	0.055401582
1.264220194	0.015802628	0.007838512	-0.735781857	0.65693666
-0.901067568	-0.009065807	-0.036265	-0.529190748	0.151162403
0.759816756	0.03078062	0.006143746	-0.633752141	0.254629451
-0.863128568	-0.004685033	0.015831847	-1.018864163	0.232055094
-1.266656518	0.004429421	0.008670111	-0.796041022	-0.186361595
0.291912096	0.028641431	0.003204169	-1.074309677	-0.014282774
-0.829794435	0.032407186	-0.040395461	-0.793509404	-0.135965795
0.068908178	0.02053474	0.037081952	-1.196952924	-0.088499065
-0.139274738	-0.002010328	0.020061379	-1.021245619	0.157031568
0.795972543	0.044225242	-0.001849941	-0.99994656	0.347819444
-0.443354639	0.021920845	0.00191622	-0.695969854	-0.16429772
-0.205429195	-0.039415867	0.019942493	-0.677626506	-0.06268484
-1.001041046	-0.000489927	0.012381751	-0.852004872	0.317209212
-1.05525385	-0.022352591	0.060145532	-1.071504358	0.182907355
-0.89364012	-0.009529805	-0.01092332	-0.700800541	0.292273802
-0.698140977	-0.020498838	0.025061182	-0.99522555	0.346144496
-0.95363661	0.013168136	-0.025516147	-0.633988923	0.044797858
-1.282109787	-0.009761354	-0.015851644	-0.842231709	-0.090454446
-0.42614878	-0.050576998	-0.005225532	-0.887088665	0.66082373
1.433495223	-0.032631341	-0.010759821	-0.737764085	0.066649255
-0.828761909	0.019742397	0.019706616	-1.039380699	-0.115481514
-0.432845988	-0.016976025	0.00336251	-0.769386569	0.332657693
-0.261898257	-0.019856817	0.002209334	-1.012432674	0.54045268
0.163887538	0.000554944	0.006155885	-0.790103713	-0.103135284
0.382746749	-0.018516421	0.00279166	-0.711816171	0.266682973
-0.319871938	-0.022983401	-0.014410936	-0.984251559	0.41251876
0.004569673	0.014172091	0.013820661	-0.756151212	0.239160989
0.490355374	-0.007485923	0.011362456	-0.870754956	0.139159111
-0.872415575	0.012522185	0.019408739	-1.332457411	0.044650469
-0.006971016	0.016280759	0.000560358	-1.174537915	0.450495514
-1.255489656	-0.028323591	0.014941618	-0.861408513	0.533055054
1.197924779	0.055794493	-0.063702083	-0.820562333	0.105839904
-0.090341705	-0.010017469	-0.009592018	-1.210361595	0.008183132
-0.389955448	0.062840153	0.010620516	-0.709612222	0.103596294
-0.074442438	-0.008563856	0.016964879	-1.016633767	0.534662957
-0.27652855	0.044881135	0.007093329	-0.927872458	-0.077851764
-0.667393554	0.00268256	0.003100355	-0.673552032	0.040878148
0.079515313	0.058158623	0.000187493	-0.67872661	0.378550882
-1.47518287	0.010527836	-0.005990171	-0.860228786	0.332031841
-1.789966816	0.019124515	0.016111786	-0.842314178	-0.021084126
0.338596139	-0.020862568	-0.013202905	-1.024727417	0.185227642
-0.213626846	-0.070996395	0.032775611	-1.086696816	0.187918805
-0.168980037	0.042545506	0.003627015	-0.628321166	0.360278723
-0.146871301	0.016136232	-0.040680345	-1.01301825	0.142126958
-0.347151838	0.014127788	-0.009421976	-1.083309876	0.139267619
0.203292733	0.01450154	0.019637892	-1.041176651	0.139206528
0.64832444	-0.03891326	0.022908119	-1.141984639	0.890019456
-0.082764369	-0.001108466	-0.011136004	-0.865823642	-0.060919296
-0.178273503	-0.113300573	0.017888285	-0.911959338	0.222270566
-0.316966979	0.022928711	0.023354118	-1.058265269	0.011220826
-0.280324322	-0.016343821	0.00149384	-0.778945518	0.614987382
0.141436521	-0.015867775	-0.006934479	-0.947913386	0.599819401
-0.290646849	-0.019723279	0.010403814	-0.888852116	0.355263275
0.434468578	-0.04353051	-0.005039411	-0.813552721	0.010650877
0.692379559	0.010270488	0.020881446	-1.035367436	0.34367482
-0.758214176	-0.003219132	-0.013296047	-0.678626818	-0.04781494
0.122905755	0.049874271	-0.004278388	-0.683678289	0.129200307
-0.030418849	0.008951383	0.016424831	-0.857314904	0.030868658
-0.01026126	0.031496773	0.034661588	-1.062662586	0.915964384
-2.650561125	-0.037624155	-0.002504547	-0.728457042	0.06180216
-0.51925101	-0.014637522	-0.003019848	-0.757623966	0.32595692
0.572827001	-0.065317019	0.009989207	-0.910867965	0.252893734
0.208451338	-0.014500174	-0.004732989	-0.698421361	0.177646028
1.03748759	0.009527909	0.007829084	-1.20208358	0.138141566
0.238775715	-0.007540959	-0.009436486	-1.117264511	0.136178682
0.685323175	0.018091749	0.015953158	-0.933325152	-0.090715394
0.466501028	-0.04738999	0.016770173	-0.587618637	0.204156831
-0.368910241	-0.00393949	0.037910982	-1.005673335	0.383991626
-0.886235901	0.011008586	0.006464712	-1.099287174	0.25665765
-0.643697236	0.006274698	-0.006621077	-0.670157728	0.133098479
-0.038259074	-0.010032316	0.00594026	-1.033856374	0.304858359
-0.569413704	-0.057448198	0.000446102	-1.072077767	0.194070235
-0.330194134	-0.078439608	-0.000157767	-0.568715818	0.312673882
-1.60887353	-0.018688789	0.043276987	-1.209533817	0.198092446
0.26630144	0.010130731	0.010027611	-0.967389921	0.219122814
-0.499950821	-0.022564078	0.007754777	-0.715147003	0.267412187
-0.866471025	0.109013659	-0.001436955	-0.969860107	0.341585012
-1.633453358	0.003429489	-0.013321974	-0.857647307	0.42975843
-0.594607573	0.010668901	-0.007015918	-0.739841882	0.140911285
-1.037340367	0.023751158	0.011563495	-0.775567453	0.31044362
0.190222708	0.01589112	0.00192634	-1.142284673	0.255724125
0.302219874	0.040013169	0.006867079	-1.135238085	-0.050771
-1.861398678	0.011600472	0.029509694	-0.686863962	0.087276367
-0.339921767	0.020766533	0.012354106	-0.946304616	0.211635616
0.3968008	0.011204823	0.001882475	-0.795264428	0.03119742
-2.023000737	0.011445803	0.003882809	-1.364479827	0.047796366
0.284224505	0.003920874	0.003980873	-0.739160597	0.510567412
-1.048326338	-0.008267402	0.021501355	-0.871566701	0.303329491
1.379013996	0.038496345	-0.01564621	-0.59479167	0.430047046
0.852685414	0.005474878	0.005993207	-0.805759735	0.510083321
-2.334112651	0.0905435	0.029985712	-1.847856041	0.292528609
0.830910305	0.017479872	0.019479781	-0.552072381	0.742344384
-2.110671135	0.010928405	0.01814955	-0.74524865	0.32262845
0.668447071	0.005654457	-0.000379058	-0.928025118	0.102333633
-0.286560551	0.027158406	0.022093637	-1.097886575	-0.305652973
0.192887556	0.003458344	0.008335406	-1.010270814	0.139225859
-0.849980244	0.013857754	0.005650027	-0.694146048	0.235469452
-0.563604686	0.049633836	-0.000946156	-0.912559048	0.075964928
-0.069424528	-0.025895717	0.014857105	-0.872396818	-0.005098114
-0.456810696	-0.060516909	0.02020209	-0.928195854	-0.465641746
-0.039953986	0.016720495	0.015684032	-0.911934714	-0.155879917
0.050310741	0.020819845	0.000903695	-0.706036734	0.044746244
-0.334263635	0.020227274	0.021283219	-0.966323569	0.230734583
0.232737659	0.023837695	0.007044412	-0.520631351	0.297310183
-0.275351189	-0.012134092	-0.005788742	-0.60314573	0.357081278
0.019745794	-0.024294454	0.032331859	-0.932420081	0.267414077
-0.806308644	0.037168647	0.007550279	-1.206252859	0.282867858
0.244270239	0.040888459	0.000652699	-0.874177142	-0.080686601
-2.858693654	-0.028726042	0.009500986	-1.326180076	0.144453671
-0.44406473	-0.00432303	0.012642754	-0.810312937	0.224031872
-0.33990408	-0.02582462	0.020888967	-1.089976633	0.207810734
-0.360281847	0.024762627	-0.009190686	-1.127704426	0.276790848
0.229711584	0.004760159	0.001776903	-0.967936105	0.474932441
0.074510262	0.009269288	0.000629041	-0.793611805	0.092462423
1.452384546	-0.018565873	-0.009749007	-0.908337534	0.074616289
0.233309589	-0.006832292	0.03457217	-0.759223955	0.138337442
-0.495961042	-0.022070764	0.006852135	-1.046655241	0.440857068
-1.320840127	0.035958053	-0.01142757	-0.992428369	0.368908811
-1.084410514	0.020502523	-0.007676683	-0.842190722	0.282321569
-0.27609159	0.065349554	-0.022257209	-1.233641947	0.271928617
-1.196877925	0.01023068	0.008390494	-0.840985134	0.69005995
-0.346661451	0.013745783	0.002357012	-0.768226449	0.276618618
-0.038747763	0.03631098	-0.010067396	-1.011959658	0.262342034
-0.149272583	0.006080818	0.012404965	-1.137146833	0.30262282
-0.539380824	-0.012586316	0.038184096	-0.528655669	0.078581623
-0.079645568	-0.031300606	0.049293728	-0.897001325	0.153546476
0.737584666	0.0694333	0.02254969	-0.777997773	0.403678478
0.017119888	-0.018760289	0.001001237	-0.965553584	0.240286263
-0.644625194	-0.034334903	-0.003333729	-1.559374071	0.158004634
-1.709250623	-0.049423907	0.008423936	-0.496734387	0.184172863
0.41978336	0.032780904	-0.015427824	-0.746686674	0.283972381
-0.048775591	-0.009915922	-0.055461449	-0.907474196	0.257415534
-0.12939111	0.031606555	0.036504913	-0.597483	-0.03425182
-0.59397501	-0.026340942	0.007414794	-0.940801686	0.186057946
0.05091574	0.029867138	-0.00310993	-0.88465239	0.123636997
-0.814232686	0.014543071	-0.026320383	-1.086024448	0.101577341
0.523674597	0.039028432	-0.001414409	-0.712514089	0.431770164
0.209245982	-0.014156007	0.050775866	-0.930958776	0.430987711
-0.303473271	0.042122777	0.022611116	-1.280328561	0.113075862
-0.199721121	0.026668506	0.01242233	-1.241232873	0.283321057
-0.829410708	0.03574878	0.038571221	-0.702075358	0.044440629
-1.327956093	0.025806359	-0.003914124	-0.740572993	-0.3296101
-0.199150709	0.003936806	0.006974659	-0.638825713	0.150679837
-1.936775403	-0.005631065	-0.005653567	-1.102058317	0.289774135
-0.075648092	0.025067243	0.016592698	-0.858790017	0.044765602
-0.674466022	-0.021689106	0.003360889	-1.134488431	0.144145851
0.151388509	-0.022975299	0.015918834	-0.870001769	0.555757471
1.696904389	0.013457978	0.011391976	-0.977267816	0.043879663
0.799203492	-0.011430724	0.01797136	-1.033366666	0.162919212
-0.268966545	0.042931354	-0.021205302	-1.126482885	-0.086444346
-0.243667541	0.023078833	-0.026690884	-1.442098408	0.198407055
-0.277129233	-0.019728218	0.007756893	-1.312642056	0.334728839
0.242719402	0.029881122	0.007292957	-0.962310974	-0.023356946
2.064055941	0.06139674	0.018455579	-1.209339486	0.064344196
0.065566259	0.022298697	0.005640382	-1.014092971	0.429127804
-0.238961382	-0.002430032	-0.005749042	-0.446393189	0.140226414
-1.460385009	-0.004212367	-0.011561923	-1.080380927	-0.021601847
0.119584448	-0.026039109	0.029963066	-0.742965489	0.405791429
0.478206755	-0.008583122	0.011758869	-0.894576233	0.014812704
0.174108303	0.022402631	0.03090559	-0.833036064	0.027952663
-2.438890456	-0.028722825	0.006055419	-0.913166153	0.088265833
-0.118459918	0.082911969	0.008625793	-1.096748343	0.572851667
0.264147342	-0.001012986	0.005035942	-0.762095867	0.342153174
0.544184836	-0.013149655	0.035621139	-1.331435597	0.29929114
0.074251125	0.010274267	-0.001264536	-1.285210823	0.050276797
0.871691718	-0.001898022	-0.05970853	-0.464113304	-0.238939838
-1.017140728	0.033638606	-0.042485278	-0.994707812	0.332252152
-0.501079115	-0.067700486	0.004802051	-1.200554815	0.069665913
-0.644409508	0.009082758	0.008372221	-1.41077161	0.137063544
-0.134501672	0.033536296	-0.011609693	-0.945804873	0.061353922
0.096515201	-0.004062929	0.005089851	-0.949277814	0.071484462
0.270968562	-0.014792474	0.009332994	-0.99472205	-0.016136934
0.125202848	-0.037285579	0.04561172	-1.43921345	0.085426737
-0.887151254	-0.006389404	-0.008106312	-1.098107786	0.51833757
-0.092372939	0.001096248	0.012290595	-1.413235351	0.267327446
-1.43059489	0.020369715	0.013340963	-0.630200864	0.060652452
0.511367134	0.036538401	-0.010385244	-1.372936384	0.386468407
0.466618732	0.068051112	0.005087587	-1.118611587	0.206889593
-0.561977977	0.026959802	-0.016555386	-0.824366585	0.367314688
0.253031897	0.000870588	0.01738849	-0.700120071	-0.059903099
0.823976561	-0.033064585	0.00101189	-1.162867579	0.062726154
0.648391353	0.001858167	-0.012171471	-1.205927613	-0.283736513
0.605293639	-0.008931855	-0.014161822	-0.755852128	-0.068509999
-1.653831254	-0.003534011	-0.024540086	-1.110095238	0.261663158
-1.121815687	-0.061517208	-0.01598737	-1.167710634	0.081264153
0.234258639	0.006350741	0.012943286	-1.676951217	0.631903295
0.551639227	0.001549573	0.009914865	-0.69012319	0.317577049
-0.068089841	-0.008836405	-0.008021412	-1.068643537	0.531103065
0.364156779	-0.005463431	-0.014036349	-0.829415074	0.504632291
1.903001166	0.023080282	0.015738504	-0.866092338	0.110742056
-0.57675149	0.025319445	0.015672911	-1.057139207	0.160162252
-1.210884966	0.022151221	0.012635056	-0.507257018	0.355539636
0.37687577	0.021425774	-0.000691131	-1.109462023	-0.091499525
0.479191953	0.048195745	0.01201914	-1.108434226	0.257782831
-0.140624975	-0.015926603	0.018464774	-1.047244462	-0.002015501
0.115921748	-0.03574518	-0.006385426	-1.240100577	0.42268492
-0.44043739	0.062761144	-0.008104027	-0.868684899	-0.094229924
-1.088031515	-0.004758763	0.031945149	-1.755472223	-0.321609063
-0.189169829	0.015082436	0.003244109	-1.028349619	0.084350389
-0.718120154	0.032195642	0.003075482	-1.371520538	0.106147938
-0.484077062	-0.034081219	-0.024850264	-0.987734296	0.454846254
-0.522621587	0.040660865	-0.00624658	-0.800058077	0.281952544
0.775443563	-0.007154798	0.011538851	-0.736317691	0.170779665
0.508966208	0.013913704	0.014628414	-1.066965872	0.160312508
-0.332708325	-0.013961085	0.013408059	-0.961864243	0.173108727
1.895700979	0.00993906	0.01261438	-1.286723853	0.006290054
-0.120694378	0.004334043	0.016780407	-1.131150038	0.236833912
0.104720666	0.020686499	0.012006066	-0.501711262	0.158532941
0.453225097	0.014838526	-0.008016786	-0.921529559	0.354581445
0.29785842	0.05517392	0.019279079	-0.571158237	0.308459915
0.978516707	-0.014891599	-0.026256358	-0.923933694	0.174802792
0.548405166	0.022817506	0.008290346	-0.965186151	0.176053887
-0.124559146	0.014638312	0.024061631	-0.932314423	-0.25405231
-0.239118597	0.002672252	-0.004747867	-0.708832852	0.144963213
-0.933875336	-0.007430603	0.022779746	-1.308917753	0.149662994
0.199879281	-0.003712466	0.038341208	-0.9220453	0.064725168
0.762511893	0.037630883	0.041949777	-1.047388085	0.162489442
-0.250578852	0.029618754	-0.006688767	-0.87131257	0.518403195
-0.73682405	-0.010778985	0.012412735	-0.875022612	0.197729949
-1.508839417	0.031972358	0.030394896	-1.047316591	0.229183513
0.231871468	-0.04131044	-0.007853831	-1.06689199	0.045985782
-1.275064198	0.042530972	0.012582208	-0.580707602	0.340543637
-0.345051253	-0.021696498	0.00650677	-1.142871566	0.053220735
1.046914175	-0.009249677	-0.043498304	-1.353115954	0.047445227
0.416687236	-0.012990041	0.046719725	-0.973816038	0.263469125
-0.466557353	0.013232255	0.004980725	-1.149568001	0.634354441
0.062629768	0.002402806	0.007284233	-1.140959702	0.3937016
-0.343629018	0.031253819	-0.005556413	-0.789693492	0.094504227
-0.131845175	0.011023248	0.008942793	-0.926871701	0.302018905
0.168358949	0.027822934	-0.008967384	-1.216983208	0.371658502
-0.016182378	-0.016294778	0.006603171	-1.24307338	-0.049372722
-1.211271549	-0.012346381	0.005750767	-1.230382594	-0.189069218
-1.230246733	0.018635007	-0.010859595	-0.938735399	0.07357777
-0.284391634	-0.046726338	0.043623926	-0.798366117	0.074620392
-2.231781867	0.051749427	-0.021508803	-0.763434951	0.227998667
0.677008307	0.006479217	0.018831967	-0.952581247	-0.232836415
-1.414459289	0.000546638	0.037009817	-1.089771044	0.379207854
-0.68998018	0.046161766	-0.000784835	-1.019083602	0.278867682
-0.62860559	-0.063466006	0.07630744	-0.95298833	0.164586231
-1.011061167	-0.017845291	-0.000176226	-1.085359727	0.26813104
0.448891885	0.000276244	0.006496463	-0.523137925	-0.177946149
-1.002870285	0.012612394	0.043326095	-1.112301519	0.260791278
1.12130387	0.056376821	0.023434468	-0.71001246	0.312134687
-0.419637383	-0.04586901	-0.012987186	-1.079481388	0.282425578
0.16075708	0.066746472	0.025473002	-1.121042693	0.298324704
-0.273015413	0.028017579	0.018708256	-1.461439583	0.364070256
-0.364777817	0.063817784	0.015668884	-0.862479625	0.218193
-0.068007489	-0.018796927	0.010015294	-1.021075075	0.349237154
-0.143961742	0.033307905	-0.011399495	-1.094428959	0.37168306
-0.892847353	0.014438653	-0.017609468	-0.624833073	0.064036763
-0.907555916	0.027394145	0.013650213	-1.050570787	-0.082906272
0.035445599	-0.022638683	0.027784732	-1.042685457	0.221054322
-0.355145422	-0.020489818	0.025877841	-0.817059106	0.379582506
-0.527822125	0.004057195	-0.037425015	-1.257335422	0.604073846
-0.254619911	0.020537299	0.008899466	-1.153579594	0.069148363
-0.67741753	-0.002697954	0.00025425	-0.58052876	0.272086979
-2.66389056	0.028729295	0.012026244	-1.006617901	0.34442962
-1.125926874	-0.00528164	-0.053617637	-0.804695747	0.269450891
-0.412712879	0.009988681	0.001579803	-1.185007445	0.412527537
-0.068585678	0.00195194	0.010319694	-0.844808829	0.269816699
-0.995357876	0.042139317	-0.026804648	-1.324197291	-0.039064187
0.510450337	-0.00448543	0.01737577	-0.900947251	0.126509464
0.863257126	-0.023326028	-0.014543191	-1.411282103	-0.051893612
-0.24615109	0.058432085	0.023465235	-0.908572542	0.150358279
-0.382045413	0.038019318	0.018581797	-0.573838081	0.425304935
-0.038976619	-0.016744292	0.013973607	-1.035048569	0.119883186
0.08700885	0.013295505	0.024343118	-0.855953907	0.183912169
-0.041774183	0.022025286	0.004882709	-0.986276006	0.358474801
-1.131800392	0.018207079	0.014767247	-1.099605152	0.30601066
-0.341415947	-0.029600193	-0.001502101	-0.651489188	-0.110959748
1.032482514	0.004223028	0.018334057	-1.103473756	0.414526444
-0.317903348	0.006298882	-0.002473365	-0.991157165	0.125154022
0.011137039	0.054313584	0.009319079	-1.11738211	0.212208
1.008524503	0.004965491	-0.003085223	-0.86851146	0.269112941
0.185154725	-0.03759494	-0.011363818	-1.103341354	-0.014145651
-0.219644722	0.077781925	0.010510969	-1.285064692	0.493878393
0.03768974	0.040963391	0.010796953	-0.849349405	0.170205671
-0.210054227	-0.006975696	-0.006410531	-0.918010409	0.342267687
-1.078051291	0.038096056	0.007704469	-1.366711082	0.263598372
0.501035642	0.023032478	0.005858065	-0.969820755	0.054565296
-0.129112491	0.058148442	-0.014177789	-0.836080424	0.389096125
0.494324109	0.006114849	0.022174994	-1.060478338	0.312851729
-1.157252682	0.009827185	-0.000266944	-1.096145746	0.47221074
0.872980523	0.025957149	0.008169772	-0.869771777	0.143831772
-0.456290726	0.021913043	0.030880371	-0.902464735	-0.000808629
0.039086977	0.003530209	-0.023108508	-1.041970327	0.533585848
0.629940495	-0.029545004	-0.00387541	-1.012631197	0.25924676
0.584535631	0.028119804	0.006190998	-1.02969756	0.134920013
-1.094549746	0.005725677	0.031473794	-1.045738949	0.082591776
-0.204534267	0.001047479	-0.007309569	-1.126089213	0.03206564
0.079625793	0.029268843	-0.002689095	-1.488237228	0.318193709
0.503052043	0.018269262	0.009421441	-0.930411527	0.015663244
-3.966432791	-0.045956058	0.004890024	-0.95505131	0.221333891
-0.060740768	0.05804821	0.013331279	-1.179627598	0.213965891
-2.915200342	0.048902504	0.020311896	-0.718760892	0.249218268
0.366411655	0.069818947	0.014057065	-0.945423108	0.067448597
-0.262570061	0.02551643	0.076124311	-0.973182681	0.076851455
-0.321497524	0.000868866	0.048787865	-1.454305454	0.035841691
-0.303095075	-0.022116136	0.025134975	-0.911847411	0.196025459
0.060287329	0.003602789	0.023812295	-0.583240814	0.591960794
0.525546179	0.031396756	0.016341263	-0.818027818	0.055088247
1.045860662	-0.061041199	0.019153521	-0.850181309	0.411116092
-1.121752741	-0.028061168	-0.002421412	-1.206560895	0.076007614
0.832214131	0.012873675	0.008101961	-0.555134892	0.064985107
-0.277296945	0.044032324	-0.023345486	-0.829401927	0.100242866
-0.04901998	0.025779499	0.00384945	-0.455693871	-0.058792773
0.094280708	-0.003629428	0.000142415	-0.910518377	0.171224854
-0.708207016	0.034301831	-0.008518387	-0.975306513	0.187315899
-0.527528962	0.007245702	-0.009333108	-1.884587109	0.385938988
-0.921646505	0.030928809	0.019251725	-0.64915118	0.061520595
-0.161756955	-0.005620875	-0.011424273	-0.855365051	0.456621546
0.182529061	0.028590253	0.051292195	-0.753218122	0.106899335
-0.098131254	0.029847875	0.007971191	-1.035844057	-0.009778158
-0.318130959	-0.041796817	-0.007599316	-0.763450248	0.602480373
-0.083266536	-0.046386428	0.010469333	-0.599144038	-0.020794631
-0.406851092	0.001333297	-0.012975496	-0.703969378	0.26344724
-1.041488132	0.02159499	-0.002001573	-1.422487073	-0.100971356
-0.385676372	-0.036612826	0.016837424	-0.903822953	-0.15330788
0.633207522	-0.011682449	0.005641794	-0.745568865	0.207938836
0.163493163	0.030094597	0.032713396	-0.7619948	0.203837559
-0.416741355	0.023928756	0.021410999	-0.669402396	0.222103695
-0.215555325	-0.017347421	0.008137165	-0.878658591	-0.014194283
1.847953765	0.035767676	0.014878196	-1.097070974	0.247153716
0.075307688	0.023925039	-0.006286385	-1.039306622	-0.214368011
-0.899352491	-0.030021245	0.024890782	-0.757173726	0.323929725
0.632253199	-0.009579701	0.042453175	-0.746176228	0.541760598
-0.602814685	0.008856021	-0.007344601	-1.189567721	0.045631996
-0.054651063	0.055775827	0.011754434	-1.056331452	0.161591034
-1.467205777	0.050921563	-0.003896661	-1.291135494	-0.065848184
-1.491079173	0.005609583	0.004228322	-1.185281931	0.049310776
-0.239590323	0.011181767	0.00300813	-1.40096199	0.103836729
-0.724110842	0.012295429	0.01163353	-0.661254892	0.408621163
1.568662231	0.005086707	0.0009776	-0.776003645	0.183287665
0.252330378	-0.040424803	0.006080337	-0.600121142	0.355930043
-0.0071977	0.008916104	0.001703927	-0.977988503	0.273825604
0.016914427	0.021535228	-0.031804804	-0.835464062	0.104737761
0.298650661	0.100801856	0.020479079	-0.713440441	0.109238959
-0.930881285	-0.063152869	0.061841005	-0.767336364	0.294930063
0.385182212	0.020354883	0.012410919	-1.29695619	0.154075594
0.604277283	0.043802568	-0.004049058	-0.929647467	0.17661555
-0.201690495	-0.017910988	0.008351693	-0.854768886	0.39988271
-0.419804229	0.056003194	0.005101831	-0.74743917	0.187942544
-0.34550962	-0.005716373	0.024464168	-0.795247692	-0.199168615
-0.6628285	0.013961521	0.005280605	-0.649431518	0.001331428
-0.124584643	0.019289151	-0.016127854	-1.067508665	0.229721884
-0.301747732	0.059251966	-0.005709227	-0.783063901	-0.004651147
-0.361206513	-0.012807011	-0.005731699	-0.591949811	0.038429998
-0.096989954	-0.047025748	-0.015152803	-0.714911759	0.239599108
-0.002907729	0.063433174	0.011516536	-0.682471048	0.14083704
0.097171931	0.012049307	0.006230133	-0.801991049	0.257538154
-0.309499476	0.010937361	0.018200125	-1.092942596	0.22744517
-0.321602947	0.008336609	0.009691934	-1.101241691	0.040393956
-1.599265998	0.017864266	0.012250685	-1.952149125	0.326137142
0.077263874	-0.002647609	0.017743791	-0.502652368	0.038527664
-2.143789899	-0.017851278	-0.010737736	-0.886251041	0.017256124
0.374860418	0.024588388	0.02753421	-0.948481029	0.454577227
-0.145941808	0.028346128	0.000977447	-1.089900544	0.464796252
0.27671185	-0.025823788	0.011734694	-0.898250288	0.18992436
-0.306299283	-0.030418436	0.009024711	-1.415419826	-0.1841026
0.392213427	-0.013348092	0.011351985	-0.88954938	0.194349352
0.744563258	0.031561426	-0.0210525	-0.753255265	0.325969658
-0.395989896	0.013637017	0.009368728	-1.126016221	-0.127885837
-0.987974027	-0.047386462	-0.012586776	-1.033608268	-0.035332477
-1.26120097	-0.014393251	0.005916119	-0.807076411	0.046476688
-0.402522797	0.011586434	0.004652747	-1.200659112	0.641017916
0.066312066	-0.011926004	0.043867384	-1.165684891	0.140238656
-0.685906902	0.004671064	0.029900692	-0.876266373	0.264047021
0.340546391	-0.007661569	0.014918184	-1.069941962	0.280093231
-0.582185259	0.031700537	-0.007823894	-0.66930283	0.672642294
-2.00168404	0.009160357	0.00039732	-0.809172122	0.128666972
0.222818102	0.015551974	0.018731147	-1.106145056	0.116732943
-0.229230724	0.027654375	-0.009025494	-1.061224495	0.313501462
0.315661855	0.032567231	0.003239613	-0.973249431	0.423522985
0.226962996	0.043336261	-0.00349126	-0.923560206	0.195826831
0.157270668	0.010807504	0.003110406	-0.789108561	0.445771363
1.31859849	0.005427025	0.002855427	-0.862435199	-0.121273601
-0.205365523	0.043865294	-0.011245838	-0.88253567	0.184847716
1.643092153	-0.010550889	0.01859049	-0.785859802	-0.033146619
-2.276519416	-0.016081148	0.014073961	-1.052098374	0.0506413
-0.213921624	0.016077034	0.003550576	-0.800001796	0.201307945
-0.545206705	-0.016659763	0.012795125	-1.012357962	-0.137402508
0.538332724	0.033553817	0.008278456	-1.005205044	0.570797746
0.347344582	-0.003987442	0.0076403	-0.840652062	0.247480367
0.537903012	0.022894213	0.018551301	-0.800665336	0.68345571
-0.444368462	0.056969421	0.012016662	-0.920831311	0.132465837
-1.546260811	-0.019667769	0.029467929	-1.237483346	0.215532919
0.417484039	0.013446589	0.009387882	-0.72895163	0.098371475
0.150940469	0.015447645	-0.00846988	-0.866183975	0.007976762
0.927997678	0.008668135	-0.00515334	-1.350236553	0.246293124
0.341492162	0.013006241	0.019949842	-0.658122381	0.113048451
0.304739617	0.019253313	0.008443926	-1.066139174	0.344608435
0.892032721	-0.025572934	0.001007267	-1.245272218	-0.049776654
-0.550610114	0.000150795	-0.010273389	-0.836026718	-0.125858433
0.006279099	-0.027371797	0.015191878	-1.253461473	0.103388712
-0.433169237	0.069364086	0.016830973	-0.751196372	0.13465919
-0.249456568	0.012030478	-0.002292081	-0.633025607	0.283295772
-0.000473476	0.005863827	0.012651038	-0.929053148	0.237887031
-0.433917616	0.035844357	0.029627034	-1.245466681	-0.015981678
0.306812503	-0.020403156	0.011899323	-0.958302647	0.088660397
-0.213431748	-0.034881361	-0.025476891	-0.768394511	0.119240994
-0.048320599	-0.013708914	-0.001658073	-0.964164421	0.19758243
-0.695063528	0.027668295	0.026229553	-1.138283866	0.371526267
0.566441009	0.013278132	0.024830284	-1.066541212	0.181319548
-0.352861056	0.047610207	0.010929455	-0.737261134	0.022761444
-0.035908391	-0.039855858	-0.006801854	-0.852123862	-0.224657634
-0.1650353	0.001505272	-0.021285292	-1.226713715	0.170593528
-0.821344154	0.031408461	0.008192244	-0.768503714	0.265943294
-0.21125138	0.016703536	0.004974037	-1.214034906	0.166753499
-0.238123752	0.000406227	-0.001654596	-1.250709191	0.411165891
-0.28494717	-0.023388586	-0.001703255	-1.213959933	0.068756166
0.113831334	0.012384871	0.022462407	-1.131379052	0.427567836
-1.185785251	0.005560675	0.004292748	-1.049536577	0.367191751
0.045825516	0.05182149	0.006419904	-1.330677847	0.174643502
-0.13824805	-0.010240501	0.021660926	-1.408695984	0.33019258
1.163964672	-0.046173087	0.03403927	-0.901421891	0.277100508
-0.011538986	0.000196608	0.044542248	-0.93966671	0.170873834
0.066689845	0.059948127	0.008004294	-0.98691795	0.481701856
1.333854332	0.03783168	0.003313416	-0.733873637	-0.270770682
-0.302871849	-0.051880315	0.0256619	-1.130568757	0.42895429
0.004803724	0.01533187	0.002541137	-0.633448724	0.102067975
0.674168379	-0.013641277	0.018636772	-1.030568839	0.445779782
0.493168264	0.040776649	0.020213479	-1.118866082	0.139668866
0.154895289	-0.009310617	0.024457283	-0.749173365	-0.077282875
-0.19892347	-0.021024952	0.015812685	-1.138213992	0.037441167
-0.260970487	0.016438223	0.034481383	-0.942240077	0.394944908
0.394034901	0.033621806	0.025574918	-1.060662896	0.074581761
-0.26529003	-0.038783894	-0.012288829	-0.641358178	0.040905378
0.56845972	0.008460253	0.012102884	-1.201292745	0.307163216
-0.058880688	0.009396822	0.007738157	-1.391214685	0.346176059
0.449510012	0.041421138	-0.007783502	-1.084101167	-0.163722256
-1.880023912	0.012499322	0.03668468	-0.788434212	0.218018099
-1.059293753	0.03990249	0.003805129	-0.948161869	0.157430702
-0.287760275	0.058610317	-0.001325767	-0.76321357	0.356379343
-2.436407485	0.012085402	0.009424089	-0.826238479	0.141844415
1.094064709	0.007490529	0.009843227	-1.249138876	0.171400858
-1.16560821	0.033288845	-0.031770697	-0.825655376	0.313474078
0.633624062	-0.048553278	0.008111052	-0.584379173	0.324940585
-0.078798888	-0.022100868	-0.011111378	-0.894405106	0.434478611
-0.630857594	0.020439502	0.018168123	-0.619585754	0.03731282
0.13681079	0.060930371	-0.000971234	-1.034323135	0.262213188
1.230916616	-0.037329078	-0.013518827	-1.69679514	0.59006997
0.145122592	-0.026823775	0.007348391	-0.824115049	0.633852804
1.058645624	0.013143815	0.005757947	-0.960032138	0.645030019
-0.540289036	0.017259058	-0.013691783	-1.158897038	-0.275354614
0.401400419	0.01383008	-0.003343678	-1.02101899	-0.032297821
1.698568987	0.030766839	0.023759874	-0.674803152	0.277786371
-0.321734996	-0.037857123	0.018215387	-1.224560661	-0.027351119
0.370137532	0.003499042	0.041826552	-0.87131288	0.109642755
-0.784270106	0.000194036	0.030555494	-0.948729557	0.308389979
-1.169731186	0.047943543	0.014722617	-1.30539919	0.083996762
-0.463428447	-0.06108711	0.009217691	-0.808878705	0.204316181
-0.866459373	0.011650092	0.01005075	-0.741497493	0.027169043
1.421007043	-0.017532333	0.033952825	-0.835952342	0.027433796
-0.189620354	-0.018021201	0.007848142	-1.058676853	0.222099794
0.285325249	-0.020621641	-0.027592909	-0.626789379	0.012991165
0.274594086	-0.012606512	-0.002678768	-0.793331613	0.328365068
0.802567174	0.03082525	-0.002584246	-1.219847413	0.872283205
-0.686278658	0.040628771	0.020392712	-0.976793992	0.456651689
-0.775287268	0.012043579	0.008519709	-1.203564636	0.221849941
-0.004178541	0.055317286	0.022636101	-0.838299152	0.277170337
1.350859538	0.019651268	0.015842189	-1.122625546	0.19679111
-1.562470841	0.035970397	0.000414929	-0.926962389	0.43120208
1.035046549	0.025002441	0.013023843	-0.893263781	0.087893157
-0.703857471	-0.000561616	0.008977295	-1.138795463	0.145671667
0.405408092	0.028462999	0.006294379	-0.954597344	-0.226500498
-0.88885783	-0.021232237	0.018989446	-0.567725962	0.253582876
0.557286211	0.013242316	0.022399896	-0.772207658	0.483507554
1.348750937	0.003229441	-0.000771922	-0.939949094	-0.032599745
0.653397893	0.018199725	2.96E-05	-0.77962996	-0.115498667
-0.422421877	0.055425762	0.049045853	-0.651697848	0.37569746
0.474855201	-0.009978345	0.000766643	-0.91986577	0.043610277
0.504263769	0.022953379	0.002202007	-0.633665885	0.275793753
-1.003306491	0.040783441	-0.000331273	-1.041431039	0.356281811
-0.431773042	-0.001976326	0.025147717	-0.702375786	-0.117289475
-0.081292682	0.058208664	0.007200457	-1.086243611	0.181395494
-1.821620805	0.038490409	0.016015263	-0.878477609	-0.008183126
-0.620067911	-0.021071313	-0.01017514	-1.127731092	-0.040598421
-1.32384128	-0.037276296	0.004251228	-0.681148985	0.21963093
0.451675803	0.018083585	0.00996375	-0.810839299	0.243296253
0.421877545	-0.01425614	0.040442171	-0.757060767	0.186133375
-0.237407309	-0.024572616	-0.017275743	-0.963643662	0.287572986
0.313293274	-0.000971692	0.008398255	-1.077400182	0.08825055
-0.607175618	-0.026055259	0.062571148	-0.856920345	0.226435594
-0.188359954	-0.031674592	0.019335058	-0.676173038	0.249345304
0.633150573	0.069464782	-0.016376181	-0.692904785	0.183987576
0.20796776	-0.00249227	0.010188404	-0.728626895	0.587695682
0.382948231	0.017262025	0.001545334	-0.848597648	-0.277244641
-0.141946735	-0.018026718	0.034093257	-1.120404685	-0.020815882
-0.386600507	-0.006912741	-0.009356596	-1.269194821	0.369236445
-0.47965717	0.050010077	0.003061173	-0.765511258	0.234615904
-0.106725673	0.042014645	0.00434546	-0.679353713	0.307107533
-0.319097615	0.044440497	0.015378348	-1.078841419	0.395505412
-1.713512917	-0.00086834	-0.001071556	-1.015045176	0.123176584
0.648936792	0.000109313	0.045899651	-0.681887784	0.413016635
1.250006937	6.65E-05	-0.020237525	-0.643533134	-0.046592974
0.045655105	-0.024962291	0.004780379	-0.932697619	0.111323691
0.241286255	-0.019319402	0.01132614	-1.120682472	0.297320001
-0.116138205	0.04948285	-0.003962394	-1.46659287	0.073548771
1.031616955	-0.029190484	0.003174755	-0.799411822	0.314814408
-0.827480211	0.030882482	0.02505916	-0.610419871	0.162442917
0.356388778	0.040370728	0.010765807	-1.086361237	0.536426204
-1.535353939	0.012540617	0.000379066	-0.797580868	0.267657043
0.036085402	0.077799017	-0.02244626	-1.205182811	0.52637958
0.088734354	0.031262629	-0.007215463	-1.036329915	0.0058317
0.181648099	0.036990291	-0.019916045	-0.926458259	0.333446339
-0.522896367	-0.006576493	-0.01326052	-0.988091247	0.066642056
-1.142060772	0.009929241	0.030911233	-1.134297779	0.021042942
-0.660553507	0.027284531	0.007489527	-0.881647697	-0.035247102
-1.297727595	0.032855153	0.002297317	-0.826692106	-0.143803172
-0.995970854	-0.003194388	0.004303336	-0.814055647	0.013289073
-1.110672821	0.061741343	0.012473593	-1.041285301	0.271133625
-0.106034961	-0.033589612	-0.017536694	-0.927643127	0.290963933
-0.433453161	0.030258279	-0.001673437	-0.575169399	0.083522601
1.00268577	-0.009992454	0.006754457	-0.908024844	0.342507954
-1.548870226	-0.005568712	0.00411382	-0.787944549	0.111226396
0.155732419	0.0085376	-0.018398003	-0.957746435	0.362689222
0.623890255	0.026856298	0.003820405	-0.590754589	0.2332868
0.121166069	0.009982924	0.004434619	-0.749713454	0.164774262
0.301206188	0.011245313	0.021562628	-0.726219026	0.108071725
0.123085172	0.002211222	0.00448997	-0.923780054	-0.022050631
-0.737964025	0.022252763	0.016580566	-1.294960684	0.118789286
-0.287438319	-0.007387298	-0.010575137	-1.152437316	-0.075010172
1.203542196	0.006121529	0.002995962	-1.098194104	0.18211085
0.138898439	0.031750017	0.003657232	-1.161269967	0.310008211
-0.043377632	0.021964991	-0.006521089	-1.426424636	-0.039352436
0.527618168	-0.034387034	0.026630742	-0.869827154	0.060716168
-0.673901668	0.06450501	-0.038241046	-1.138788761	0.3303348
1.55180487	0.028503513	0.001089193	-0.882971709	0.219669806
0.384594694	-0.059134215	0.0003363	-1.078697555	0.149861013
-1.209957691	-0.031606316	-0.006002242	-0.775670987	0.461671202
0.199443922	0.042376642	0.017538996	-0.912985989	0.296330778
0.071632913	0.014805284	0.012456833	-0.942653861	0.13070933
-0.303902175	-0.043672436	0.022781853	-0.864588154	-0.115530028
-0.173300115	0.003438051	-0.018762437	-0.79841346	0.337831501
0.318674883	-0.004246431	0.021561317	-1.270565368	0.485145403
0.442946561	-0.01793452	0.010852692	-0.778821251	0.070917477
-1.459290553	0.001717555	0.019493985	-0.904572186	0.035557265
-0.298854671	0.015252156	0.042626804	-1.476314736	0.476250647
-0.249592099	-0.03383362	0.024982859	-1.140632708	0.12219613
0.045004039	0.020406789	0.014644479	-1.481451937	0.111194189
-0.282628413	0.020570512	0.019010012	-1.222475713	-0.016568546
-1.156601839	-0.014429548	0.035973561	-1.187040139	0.242101856
0.820975337	-0.011222653	0.03252205	-1.205703433	-0.084843186
0.164114257	-0.041532917	-0.001662355	-1.07266858	0.074364121
-0.29561186	0.054128994	-0.016042214	-1.021284688	0.141462644
-0.022365294	0.001027265	0.03129067	-0.895099358	0.462827577
-0.212743124	0.007069838	0.005619688	-1.215625229	0.036297709
1.096395377	0.073300954	0.002607551	-1.158809975	0.063993247
0.33232928	0.045722163	0.009209674	-0.569593765	-0.043084017
-0.459880251	0.027818999	-0.005278778	-1.240957547	0.840903245
0.373356966	0.001948591	0.002808362	-1.031732348	-0.092050822
1.317687126	-0.015800781	-0.013464964	-1.185884927	0.160021968
0.932998318	-0.03327126	0.005500482	-1.270252426	-0.147745734
0.62934169	0.013387623	-0.013047569	-1.175211838	0.065157752
-0.139360068	0.013276978	0.011214055	-0.858099708	0.01812497
2.525498548	-0.029609897	0.031444049	-0.924382851	0.03234911
0.660018574	0.018774755	0.001541965	-0.592512336	0.266861463
-0.414212635	0.026400754	0.01793377	-1.049263325	0.02802675
0.324475769	0.019885148	0.049749815	-0.954612684	0.250200181
-0.97065462	0.055368656	0.008555862	-0.965452588	0.106264948
0.3556954	0.016693168	-0.001613705	-0.959925013	0.312789006
-0.570983684	0.006704335	-0.013087735	-1.205677483	0.649378604
-0.352648866	-0.027385358	0.01873764	-0.889452307	0.604390343
-0.771456649	-0.037260822	0.0077434	-0.888985718	-0.404621287
0.028572303	0.002551832	0.010809435	-1.017387146	0.159734243
-0.141511101	0.027749798	-0.00285726	-0.925154924	0.347118978
-1.089376963	0.001639043	0.049405887	-0.842900244	0.491274047
-1.168386017	0.03954184	0.029074341	-1.120487077	0.493463541
0.624333158	0.017112152	-0.018358647	-1.068914975	0.317317442
-0.037730932	0.015402653	-0.002645201	-1.194717589	0.151862555
0.37854473	0.018102362	0.033909271	-0.672846127	0.34149271
-0.325177243	0.020182059	-0.002586798	-0.947045935	0.168654684
1.464341102	-0.006345125	-0.003290525	-1.010514004	0.321776976
-1.074492145	0.038211605	0.001322358	-1.110444631	-0.200930865
-1.315616982	0.008667739	-0.008358936	-0.927355587	0.044012208
-0.265407867	0.043486361	0.00453065	-0.807053709	-0.257914797
-0.009299345	0.014107464	0.004683034	-1.184712331	0.111683537
-0.284532864	0.007991793	0.028417284	-0.943976092	0.054639995
-0.003497563	-0.009468848	-0.006797083	-0.959171098	0.317082692
-0.998023197	-0.004355117	-0.005077295	-1.034736022	0.506153609
1.330215386	-0.090712551	-0.007366734	-0.736205637	0.500730699
0.964401131	-0.048035885	0.012424601	-1.23613421	0.347132527
-0.05925477	0.010222365	-0.003821684	-1.036777153	0.26986299
-0.120375664	0.001940106	0.019197083	-0.844760566	0.299847663
1.717694511	0.003854483	0.046021719	-0.851066662	0.105323536
0.192539424	0.027804258	0.013932019	-0.97074325	0.229568446
0.197035525	0.03840684	0.015759069	-1.012897193	-0.073889586
-1.280190102	-0.025574932	0.007847744	-1.058215608	0.022225631
0.255645761	0.034436817	0.011144821	-0.854640981	0.036344784
-0.028282648	0.01816164	-0.000624835	-0.634764924	0.001927195
-1.937025188	0.015915059	0.005797681	-1.089687798	0.186033731
0.500412108	-0.010806682	-0.001844753	-0.779562326	0.222836973
0.625151422	0.012217388	0.011281576	-0.656998259	0.097819171
-0.547332262	-0.031054826	0.00807468	-1.14676536	0.257554365
-0.093807467	0.035465462	0.014385696	-1.181530251	-0.065591017
-0.027909896	0.030386056	-0.013034629	-0.610599013	0.35205231
-1.0361735	0.017579429	0.001144469	-0.886689037	0.18829397
-0.75028571	-0.013232278	0.020734514	-1.066422395	0.613855347
-0.238668184	-0.046172253	0.043514776	-0.776423726	0.109751944
-0.078157059	0.010615614	0.01109823	-0.991570381	0.103245667
1.003716139	0.006294611	-0.009656855	-1.095447282	0.437589769
-1.491297884	0.019390414	0.01650089	-0.923067865	0.23341078
0.146894506	-0.001373227	0.032841604	-1.1317066	0.079227832
-0.518586285	0.020823168	-0.002384852	-0.945252808	0.245390239
-0.425224229	0.037082982	-0.005876734	-1.40860848	0.467020439
-0.281492685	-0.008710754	0.001836609	-0.75223916	0.410418725
-1.426239906	0.004365963	0.003203989	-0.556580754	0.159720158
-0.276068086	0.013543812	0.010178381	-1.081676328	0.178703129
0.573758956	0.026740409	0.011809043	-0.835748059	0.077351221
0.639475616	0.010063919	-0.003015447	-1.180947034	-0.155180028
-0.034788376	0.048632632	-0.009866307	-0.718780474	0.221660486
1.041077986	0.014283093	-0.012091742	-0.691449166	0.153207691
-1.582100783	-0.008893137	0.004102661	-0.438019447	0.358538016
-0.087812043	0.008947045	0.008886307	-0.979047014	0.006334311
1.854689835	-0.040106104	-0.004550325	-1.210617677	-0.020295336
0.084417353	0.022261565	-0.001989206	-0.595670622	0.222522547
0.284249026	-0.00993935	-0.014359727	-0.965935716	0.15139581
-0.220373133	-0.011164914	-0.001454333	-1.275417888	0.188936775
-1.041396369	0.000907238	0.012834443	-0.913343711	0.487992333
-1.830906705	0.017117466	-0.006290395	-0.823088925	0.389859068
-0.076978988	0.024351756	0.018761163	-1.140227815	0.178425437
0.289726752	-0.013924062	0.008407446	-0.697360698	0.285382929
-1.588699421	0.067373644	0.001188515	-1.107133308	0.311502862
0.168971104	0.026645639	0.019055458	-0.9633989	0.237753117
2.324674974	-0.027035903	0.010208649	-1.131825515	0.305511948
0.767843376	-0.003542324	-0.003718596	-0.878567073	0.20536532
0.571251319	-0.004883864	-0.019450451	-0.983573053	0.184211098
1.110685812	-0.021243963	0.000717217	-0.778505466	0.208888996
0.722845613	0.05240581	0.026241038	-0.953788509	0.151539104
-1.670453062	0.017125861	0.002456935	-1.011976002	0.092907954
-0.094376003	-0.021026037	0.016868724	-0.853931174	0.363889064
-0.784351436	0.039698852	0.018890234	-0.634649875	0.12832364
0.394299972	-0.036173533	-0.007778213	-0.939365363	0.075098833
-0.081349451	0.007718482	0.009859275	-1.137525909	-0.008395648
-0.711170677	-0.022670278	0.013211691	-1.515199403	0.176060203
-0.861372971	0.038474436	0.052650292	-1.30669918	0.197160093
-1.429657358	0.005365525	-0.009205402	-0.898995312	0.213361774
0.262026305	0.008826236	0.022454135	-0.848708422	-0.033474673
-0.368187588	-0.05787885	0.044548715	-1.032244281	0.424580378
1.570390702	0.020561493	-0.012268671	-1.342438259	0.29073935
-1.237894432	0.028634138	-0.012308204	-0.972329175	0.094920067
-0.163701873	0.009292216	0.000334148	-0.922723611	0.672277541
0.392885903	-0.0379155	0.031757253	-0.875150358	0.158627908
-0.188222053	-0.038855371	0.012089646	-1.003387879	-0.051738753
-0.58079461	0.013470314	-0.035489693	-1.027472377	0.332469824
0.139754983	0.008379319	-0.015855814	-0.835310075	0.328498045
-0.673001143	0.024002674	-0.012976871	-0.63111568	0.23493314
0.306864222	0.024653658	0.028829476	-0.548193251	-0.009009287
-0.583195671	0.007251502	-0.010361079	-1.062246423	0.770075131
[truncated: 3,001 more rows]
